# Supplementary material for: Dental calculus evidence of Taï Forest Chimpanzee plant consumption and life history transitions
Source: Sci Rep. 2015 Oct 19;5:15161. doi: 10.1038/srep15161 (PMC4611876; doi:10.1038/srep15161)
Supplement: Supplementary Data [file srep15161-s2.xls]

## Sheet: Supplementary Data 1
Phytolith reference (training) dataset
Species	Length	Width	LW Ratio	Brea	Area	Irregul	Spinelen	Spineno	Spineang	Shape	Facets	Conjoined	Striaelen	Striaeno	Type	Lam	Dist
elaeis	13.02	10.88	1.19669	10.88	108.33	1	0.96	24	81	prolate	0	1	0	0	0	0	0
elaeis	8.5	6.14	1.38436	6.14	35.74	1	0.76	13	80	ovoid	0	1	0	0	0	0	0
elaeis	10.44	9.22	1.13232	9.22	71.39	2	1.2	17	98	prolate	0	1	0	0	0	0	0
elaeis	9.32	8.6	1.08372	8.6	50.81	3	0.9	14	75	spherical	0	1	0	0	0	0	0
elaeis	12.46	10.3	1.20971	10.3	105.8	2	0.95	16	80	spherical	0	1	0	0	0	0	0
elaeis	13.34	10.46	1.27533	10.46	115.52	2	1.2	19	78	prolate	0	1	0	0	0	0	0
elaeis	8.4	7.68	1.09375	7.68	45.75	1	0.68	18	83	spherical	0	1	0	0	0	0	0
elaeis	12.71	9.96	1.2761	9.96	100.04	4	1	16	95	spherical	0	1	0	0	0	0	0
elaeis	17.78	16.66	1.06723	16.66	246	3	1.74	18	96.25	spherical	0	1	0	0	0	0	0
elaeis	15.53	14.99	1.03602	14.99	210.09	2	2	13	94	spherical	0	1	0	0	0	0	0
elaeis	8.55	8.55	1	8.55	59	3	1.05	14	85	spherical	0	1	0	0	0	0	0
elaeis	11.73	8.11	1.44636	8.11	75.73	4	1.2	20	90	ovoid	0	1	0	0	0	0	0
elaeis	10.76	7.89	1.36375	7.89	70.2	4	1.02	14	80.59	ovoid	0	1	0	0	0	0	0
elaeis	12.08	11.16	1.08244	11.16	125.61	4	1.33	24	83	spherical	0	1	0	0	0	0	0
elaeis	7.34	6.46	1.13622	6.46	46	4	1.13	11	103	ovoid	0	1	0	0	0	0	0
elaeis	10.96	8.3	1.32048	8.3	84.61	3	1.23	17	84.43	prolate	0	1	0	0	0	0	0
elaeis	13.21	11.49	1.1497	11.49	107.39	2	1.74	11	103	prolate	0	1	0	0	0	0	0
elaeis	7.8	7.18	1.08635	7.18	47.08	4	1.74	10	64	spherical	0	1	0	0	0	0	0
elaeis	6.47	5.63	1.1492	5.63	29.76	8	0.63	10	85	ovoid	0	1	0	0	0	0	0
elaeis	11.24	8.43	1.33333	8.43	82	3	1.19	13	80.86	prolate	0	1	0	0	0	0	0
elaeis	13.15	11.43	1.15048	11.43	125.42	3	1.17	11	82	prolate	0	1	0	0	0	0	0
elaeis	11.23	9.47	1.18585	9.47	87.75	4	1.23	20	83.97	prolate	0	1	0	0	0	0	0
elaeis	8.59	7.08	1.21328	7.08	45.63	5	0.92	13	99.37	ovoid	0	1	0	0	0	0	0
elaeis	9.3	6.88	1.35174	6.88	49.54	4	0.79	12	69.05	prolate	0	1	0	0	0	0	0
elaeis	10.56	8.97	1.17726	8.97	75.56	3	1.3	14	75.56	spherical	0	1	0	0	0	0	0
elaeis	7.77	6.23	1.24719	6.23	33.03	4	0.89	14	102	ovoid	0	1	0	0	0	0	0
elaeis	5.37	5.29	1.01512	5.29	22.47	4	1.1	6	96	polygon	0	1	0	0	0	0	0
elaeis	7.84	5.91	1.32657	5.91	33.36	2	1.03	14	85	ovoid	0	1	0	0	0	0	0
elaeis	7.05	4.82	1.46266	4.82	19.97	4	0.8	11	93	polygon	0	1	0	0	0	0	0
elaeis	7.26	3.48	2.08621	3.48	17.17	4	0.84	3	50	elongate	0	1	0	0	0	0	0
elaeis	3.3	2.21	1.49321	2.21	5.41	4	0.37	3	94	polygon	0	1	0	0	0	0	0
elaeis	5.68	4.06	1.39901	4.06	18.35	5	0	0	0	polygon	0	1	0	0	0	0	0
elaeis	7.49	5.63	1.33037	5.63	29.64	3	0.94	8	84.36	polygon	0	1	0	0	0	0	0
elaeis	6.71	4.21	1.59382	4.21	20.74	4	0.6	10	70	polygon	0	1	0	0	0	0	0
elaeis	6.3	4.45	1.41573	4.45	15.5	4	0.9	12	93	elongate	0	1	0	0	0	0	0
elaeis	6.51	5.79	1.12435	5.79	34.35	2	0.89	12	110	polygon	0	1	0	0	0	0	0
elaeis	5.45	3.07	1.77524	3.07	12.55	2	0.77	14	80	elongate	0	1	0	0	0	0	0
elaeis	7.4	3.11	2.37942	3.11	16.4	3	0.78	7	81	elongate	0	1	0	0	0	0	0
elaeis	10.95	8.62	1.2703	8.62	66.64	4	1.28	8	71	polygon	0	1	0	0	0	0	0
elaeis	7.4	4.11	1.80049	4.11	21.32	2	0.63	10	95	prolate	0	1	0	0	0	0	0
elaeis	7.42	4.95	1.49899	4.95	24.92	4	0.92	10	86	polygon	0	1	0	0	0	0	0
elaeis	9.4	7.99	1.17647	7.99	54.59	1	1.1	16	108	prolate	0	1	0	0	0	0	0
elaeis	7.97	6.08	1.31086	6.08	34.18	3	0.6	13	115	prolate	0	1	0	0	0	0	0
elaeis	7.53	5.53	1.36166	5.53	30.71	3	0.72	13	98	ovoid	0	1	0	0	0	0	0
elaeis	9.08	6.32	1.43671	6.32	41.75	4	0.94	12	75.83	elongate	0	1	0	0	0	0	0
elaeis	5.71	3.95	1.44557	3.95	16	5	0.87	11	77	polygon	0	1	0	0	0	0	0
elaeis	8.31	6.36	1.3066	6.36	36.38	4	0.7	11	102	polygon	0	1	0	0	0	0	0
elaeis	8.65	7.05	1.22695	7.05	54.07	4	0.87	19	101	ovoid	0	1	0	0	0	0	0
elaeis	8.3	7.27	1.14168	7.27	51.02	4	0.62	9	101	polygon	0	1	0	0	0	0	0
elaeis	6.76	6.2	1.09032	6.2	32.98	4	0.92	15	82.61	ovoid	0	1	0	0	0	0	0
eremo	7.76	7.61	1.01971	7.61	41.39	1	1	9	70	spherical	0	1	0	0	0	0	0
eremo	6.86	6.46	1.06192	6.46	36.22	2	0.7	10	115	spherical	0	1	0	0	0	0	0
eremo	6.27	5.59	1.12165	5.59	25.11	3	0.7	6	96	prolate	0	1	0	0	0	0	0
eremo	7.48	7.17	1.04324	7.17	37.17	1	0.87	10	90	spherical	0	1	0	0	0	0	0
eremo	8.18	6.08	1.34539	6.08	40.73	2	0.78	8	82	ovoid	0	1	0	0	0	0	0
eremo	7.48	7.28	1.02747	7.28	42.56	1	0.87	9	78	prolate	0	1	0	0	0	0	0
eremo	6.16	6.1	1.00984	6.1	27.53	4	0.82	5	86	spherical	0	1	0	0	0	0	0
eremo	5.54	5.13	1.07992	5.13	22.39	2	0.5	6	90	spherical	0	1	0	0	0	0	0
eremo	8.13	6.28	1.29459	6.28	38.06	3	0.6	9	81	prolate	0	1	0	0	0	0	0
eremo	7	5.96	1.1745	5.96	35	2	0.94	10	70	prolate	0	1	0	0	0	0	0
eremo	7.78	7.63	1.01966	7.63	40.13	2	1.7	8	90	spherical	0	1	0	0	0	0	0
eremo	5.87	4.42	1.32805	4.42	23.1	4	0.88	6	89	ovoid	0	1	0	0	0	0	0
eremo	6.66	6.55	1.01679	6.55	30.96	2	0.92	9	79	spherical	0	1	0	0	0	0	0
eremo	5.44	4.3	1.26512	4.3	17.86	2	0.5	2	112	prolate	0	1	0	0	0	0	0
eremo	6.61	6.19	1.06785	6.19	25	2	0.64	7	110	spherical	0	1	0	0	0	0	0
eremo	6.57	5.43	1.20994	5.43	26.95	2	0.68	12	0.96	spherical	0	1	0	0	0	0	0
eremo	6.17	5.43	1.13628	5.43	24.22	1	0.79	8	109	spherical	0	1	0	0	0	0	0
eremo	6.2	4.89	1.26789	4.89	21.31	2	0.63	8	99	triangular	0	1	0	0	0	0	0
eremo	4.88	4.06	1.20197	4.06	12.64	5	0.51	4	104	triangular	0	1	0	0	0	0	0
eremo	7.62	7.09	1.07475	7.09	33.75	1	1.6	8	80	spherical	0	1	0	0	0	0	0
eremo	7.07	6.26	1.12939	6.26	35.99	2	0.88	9	99	spherical	0	1	0	0	0	0	0
eremo	4.45	4.24	1.04953	4.24	16.33	1	0.41	7	110	spherical	0	1	0	0	0	0	0
eremo	7.37	6.08	1.21217	6.08	34.31	3	0.68	10	105	polygon	0	1	0	0	0	0	0
eremo	5.52	5.24	1.05344	5.24	22.81	2	0.61	5	86	spherical	0	1	0	0	0	0	0
eremo	7.49	7.47	1.00268	7.47	38.17	2	0.94	8	62.81	spherical	0	1	0	0	0	0	0
eremo	5.9	5.6	1.05357	5.6	27.58	2	1.02	8	91	spherical	0	1	0	0	0	0	0
eremo	6.46	4.81	1.34304	4.81	21.05	4	0.83	9	114	ovoid	0	1	0	0	0	0	0
eremo	5.55	5.12	1.08398	5.12	22.06	3	0.72	3	111	spherical	0	1	0	0	0	0	0
eremo	5.98	4.97	1.20322	4.97	25.64	4	0.94	9	91	spherical	0	1	0	0	0	0	0
eremo	5.9	5.86	1.00683	5.86	26.24	3	0.92	9	99	spherical	0	1	0	0	0	0	0
eremo	3.72	3.62	1.02762	3.62	12.59	3	0.61	4	127	spherical	0	1	0	0	0	0	0
eremo	6.23	6.19	1.00646	6.19	34.72	3	1.02	12	99.69	spherical	0	1	0	0	0	0	0
eremo	6.46	4.76	1.35714	4.76	28.08	3	0.83	8	95	prolate	0	1	0	0	0	0	0
eremo	7.89	6.69	1.17937	6.69	44.24	3	0.94	13	84.53	spherical	0	1	0	0	0	0	0
eremo	6.08	3.95	1.53924	3.95	19.15	3	0.69	8	122.88	prolate	0	1	0	0	0	0	0
eremo	6.76	6.14	1.10098	6.14	33.51	4	1.02	6	110	polygon	0	1	0	0	0	0	0
eremo	5.57	5.05	1.10297	5.05	21.85	3	0.74	6	92	spherical	0	1	0	0	0	0	0
eremo	4.94	4.43	1.11512	4.43	17.53	2	0.5	8	89	spherical	0	1	0	0	0	0	0
eremo	4.57	4.42	1.03394	4.42	20.2	5	0.83	5	95	polygon	0	1	0	0	0	0	0
eremo	7.88	6.15	1.2813	6.15	35.63	4	0.83	10	102	polygon	0	1	0	0	0	0	0
eremo	5.54	5.15	1.07573	5.15	22.13	3	0.52	7	124	spherical	0	1	0	0	0	0	0
eremo	6.05	5.53	1.09403	5.53	30.85	4	0.95	7	92	polygon	0	1	0	0	0	0	0
eremo	3.93	3.26	1.20552	3.26	10.05	3	0.74	2	94	prolate	0	1	0	0	0	0	0
eremo	6.86	6.67	1.02849	6.67	38.82	4	1.17	10	90.68	spherical	0	1	0	0	0	0	0
eremo	5.8	4.72	1.22881	4.72	26.07	4	0.83	6	75	polygon	0	1	0	0	0	0	0
eremo	3.9	3.27	1.19266	3.27	10.63	5	0.62	7	85	polygon	0	1	0	0	0	0	0
eremo	4.5	3.38	1.33136	3.38	13.66	4	0.66	2	107	polygon	0	1	0	0	0	0	0
eremo	6.22	5.34	1.16479	5.34	27.14	3	0.66	8	87.47	prolate	0	1	0	0	0	0	0
eremo	6.51	6.14	1.06026	6.14	36.22	3	0.8	11	36.22	spherical	0	1	0	0	0	0	0
eremo	6.45	4.1	1.57317	4.1	24.39	5	0.72	6	91.39	polygon	0	1	0	0	0	0	0
aframomum	10.86	9.86	1.10142	9.86	85.01	3	0.6	6	0	ovoid	0	1	0	0	0	0	0
aframomum	11.37	10.19	1.1158	10.19	86.62	3	0	0	0	spherical	0	1	0	0	0	0	0
aframomum	10.54	7.56	1.39418	7.56	66.45	4	0.55	5	0	ovoid	0	1	0	0	0	0	0
aframomum	8.41	7.45	1.12886	7.45	70.67	4	0	0	0	quadrangular	0	1	0	0	0	0	0
aframomum	9.11	6.02	1.51329	6.02	49.95	3	0	0	0	prolate	1	1	0	0	0	0	0
aframomum	9.96	6.11	1.63011	6.11	48.6	3	0	0	0	prolate concave-convex	1	1	0	0	0	0	0
aframomum	11.37	10.35	1.09855	10.35	94.5	4	0	0	0	spherical	0	1	0	0	0	0	0
aframomum	10.07	9.48	1.06224	9.48	83.65	3	0	0	0	spherical	0	1	0	0	0	0	0
aframomum	14.24	9.69	1.46956	9.69	14.24	4	0.5	10	0	ovoid	0	1	0	0	0	0	0
aframomum	9.91	6.62	1.49698	6.62	52.46	3	0	0	0	quadrangular	0	1	0	0	0	0	0
aframomum	10.44	6.14	1.70033	6.14	53.94	3	0	0	0	quadrangular	0	1	0	0	0	0	0
aframomum	11.91	10.19	1.16879	10.19	96.32	3	0.55	14	0	spherical	2	2	0	0	0	0	0
aframomum	12.51	7.42	1.68598	7.42	82.67	4	0.6	11	0	prolate	0	1	0	0	0	0	0
aframomum	8.47	5.49	1.54281	5.49	47.83	4	0	0	0	polygon	3	2	0	0	0	0	0
aframomum	9.54	7.32	1.30328	7.32	61.97	4	0	0	0	prolate concave-convex	1	1	0	0	0	0	0
aframomum	10.53	5.23	2.01338	5.23	53.4	5	0	0	0	prolate concave-convex	0	1	0	0	0	0	0
aframomum	7.16	3.49	2.05158	3.49	28.24	2	0	0	0	polygon concave	4	1	0	0	0	0	0
aframomum	9.59	6.26	1.53195	6.26	43.07	4	0.75	9	0	prolate	0	1	0	0	0	0	0
aframomum	8.75	6.64	1.31777	6.64	54.35	0	0	0	0	polygon concave	0	1	0	0	0	0	0
aframomum	7.43	4.7	1.58085	4.7	30.96	0	0	0	0	polygon	1	1	0	0	0	0	0
aframomum	8.11	6.31	1.28526	6.31	39.66	0	0	0	0	polygon	2	1	0	0	0	0	0
aframomum	10.97	9.64	1.13797	9.64	83.47	4	0.5	15	0	spherical	1	1	0	0	0	0	0
aframomum	9.07	6.58	1.37842	6.58	48.24	5	0.6	5	0	prolate concave-convex	1	1	0	0	0	0	0
aframomum	9.13	7.91	1.15424	7.91	54.95	5	0.7	7	0	ovoid	2	1	0	0	0	0	0
aframomum	9.02	8.09	1.11496	8.09	52.42	5	0	0	0	ovoid	1	1	0	0	0	0	0
aframomum	5.65	4.93	1.14604	4.93	20.66	3	0.6	3	47	spherical	0	1	0	0	0	0	0
aframomum	7.33	6.12	1.19771	6.12	35.44	3	1	11	41	spherical	0	1	0	0	0	0	0
aframomum	7.17	6.26	1.14537	6.26	37.34	4	0.9	8	59	spherical	0	1	0	0	0	0	0
aframomum	6.01	6.01	1	6.01	30.16	3	1	6	64.88	spherical	0	1	0	0	0	0	0
aframomum	6.97	5.04	1.38294	5.04	22.21	4	0.4	6	99	spherical	0	1	0	0	0	0	0
aframomum	5.26	4.13	1.27361	4.13	20.43	4	0.4	3	47	spherical	0	1	0	0	0	0	0
aframomum	5.24	5.09	1.02947	5.09	22.6	4	0.4	2	41	quadrangular	0	1	0	0	0	0	0
aframomum	5.46	4.71	1.15924	4.71	20.69	1	0.26	1	54	spherical	0	1	0	0	0	0	0
aframomum	5.96	5.74	1.03833	5.74	26.23	3	0.5	5	89	spherical	0	1	0	0	0	0	0
aframomum	5.77	4.56	1.26535	4.56	23.48	4	0	0	0	spherical	0	1	0	0	0	0	0
aframomum	5.59	4.16	1.34375	4.16	12.93	3	0.6	4	47	spherical	0	1	0	0	0	0	0
aframomum	5.53	5.03	1.0994	5.03	28.75	4	0.72	8	64	spherical	0	1	0	0	0	0	0
aframomum	9.38	7.08	1.32486	7.08	44.39	3	0	0	0	angularpoint	0	1	0	0	0	0	0
aframomum	5.95	5.05	1.17822	5.05	20.2	0	0	0	0	spherical	0	1	0	0	0	0	0
aframomum	6.86	4.41	1.55556	4.41	26.16	5	0	0	0	spherical	0	1	0	0	0	0	0
aframomum	6.39	4.25	1.50353	4.25	21.55	4	0.55	6	66	spherical	0	1	0	0	0	0	0
aframomum	5.99	5.63	1.06394	5.63	28.26	3	0.6	6	82	spherical	0	1	0	0	0	0	0
aframomum	5.94	5.36	1.10821	5.36	28	3	0.4	7	70	spherical	0	1	0	0	0	0	0
aframomum	6.13	3.52	1.74148	3.52	34.52	4	0.7	10	53	spherical	0	1	0	0	0	0	0
aframomum	6.76	5.95	1.13613	5.95	33.04	3	0.7	8	82	spherical	0	1	0	0	0	0	0
aframomum	6.57	5.84	1.125	5.84	30.01	3	0.52	7	77	spherical	0	1	0	0	0	0	0
aframomum	5.79	4.93	1.17444	4.93	22.16	5	0.83	5	41	spherical	0	1	0	0	0	0	0
aframomum	6.38	5.73	1.11344	5.73	22.07	5	0.83	4	42	polygon	0	1	0	0	0	0	0
aframomum	6.45	5.54	1.16426	5.54	30.23	3	0.9	8	78	spherical	0	1	0	0	0	0	0
aframomum	7.19	6.29	1.14308	6.29	39.98	4	0.5	6	100	ovoid	0	1	0	0	0	0	0
ancistrophy	6.04	6.04	1	6.04	27.78	2	0.7	7	116	spherical	0	1	0	0	0	0	0
ancistrophy	5.44	4.2	1.29524	4.2	18.94	4	0.55	4	105	ovoid	0	1	0	0	0	0	0
ancistrophy	4.92	4.79	1.02714	4.79	21.15	2	0.58	4	116	spherical	0	1	0	0	0	0	0
ancistrophy	3.66	3.16	1.15823	3.16	10.15	2	0	0	0	polygon	0	1	0	0	0	0	0
ancistrophy	5.86	4.42	1.32579	4.42	19.79	4	0.46	3	191	ovoid	0	1	0	0	0	0	0
ancistrophy	3.2	2.54	1.25984	2.54	7.19	4	0	0	0	polygon	0	1	0	0	0	0	0
ancistrophy	4.76	4.52	1.0531	4.52	18.04	3	0.51	3	90	polygon	0	1	0	0	0	0	0
ancistrophy	5.83	5.67	1.02822	5.67	22.87	4	0.75	4	108.06	polygon	0	1	0	0	0	0	0
ancistrophy	4.99	4.05	1.2321	4.05	15.38	3	0.52	3	120.35	polygon	0	1	0	0	0	0	0
ancistrophy	4.86	2.85	1.70526	2.85	12.38	5	0	0	0	elongate	0	1	0	0	0	0	0
ancistrophy	3.49	2.79	1.2509	2.79	8.16	5	0	0	0	polygon	0	1	0	0	0	0	0
ancistrophy	3.21	2.34	1.37179	2.34	5.28	5	0	0	0	polygon	0	1	0	0	0	0	0
ancistrophy	5.79	4.99	1.16032	4.99	18.84	4	0.51	7	0	spherical	0	1	0	0	0	0	0
ancistrophy	4.88	4.16	1.17308	4.16	16.81	3	0.32	3	95.28	prolate	0	1	0	0	0	0	0
ancistrophy	4.05	3.32	1.21988	3.32	11.73	5	0.5	4	91	polygon	0	1	0	0	0	0	0
ancistrophy	4.7	3.65	1.28767	3.65	13.34	4	0	0	0	prolate	0	1	0	0	0	0	0
ancistrophy	4.45	3.62	1.22928	3.62	11.48	3	0.4	3	118	polygon	0	1	0	0	0	0	0
ancistrophy	5.16	3.52	1.46591	3.52	16.33	5	0.62	4	87	ovoid	0	1	0	0	0	0	0
ancistrophy	3.64	2.79	1.30466	2.79	8.06	4	0	0	0	ovoid	0	1	0	0	0	0	0
ancistrophy	3.38	2.78	1.21583	2.78	7.47	4	0	0	0	spherical	0	1	0	0	0	0	0
ancistrophy	5.12	3.89	1.3162	3.89	15.29	4	0.55	3	109	polygon	0	1	0	0	0	0	0
ancistrophy	4.33	3.9	1.11026	3.9	13.36	3	0.4	3	116	spherical	0	1	0	0	0	0	0
ancistrophy	3.61	2.86	1.26224	2.86	8.04	5	0	0	0	polygon	0	1	0	0	0	0	0
ancistrophy	3.75	2.91	1.28866	2.91	9.6	5	0	0	0	polygon	0	1	0	0	0	0	0
ancistrophy	4.85	3.75	1.29333	3.75	13.49	5	0.3	4	111	polygon	0	1	0	0	0	0	0
ancistrophy	7.17	4.23	1.69504	4.23	27.27	4	0.62	9	27.27	prolate	0	1	0	0	0	0	0
ancistrophy	5.56	5.31	1.04708	5.31	23.99	2	1.07	5	61.83	spherical	0	1	0	0	0	0	0
ancistrophy	7.27	6.45	1.12713	6.45	43.48	1	1.2	8	83.46	spherical	0	1	0	0	0	0	0
ancistrophy	8.92	7.62	1.1706	7.62	53.47	1	1.1	12	85.57	spherical	0	1	0	0	0	0	0
ancistrophy	6.09	5.82	1.04639	5.82	29.51	3	1.27	8	82	spherical	0	1	0	0	0	0	0
ancistrophy	5.28	4.28	1.23364	4.28	20.24	4	1.25	8	76.85	spherical	0	1	0	0	0	0	0
ancistrophy	7.24	5.22	1.38697	5.22	34.21	2	1.05	9	79.57	prolate	0	1	0	0	0	0	0
ancistrophy	7.52	5.04	1.49206	5.04	29.06	4	0.88	6	73.5	ovoid	0	1	0	0	0	0	0
ancistrophy	8.48	7.16	1.18436	7.16	44.48	1	1.11	10	86.09	spherical	0	1	0	0	0	0	0
ancistrophy	5.77	5.41	1.06654	5.41	24.91	3	0.88	9	106	spherical	0	1	0	0	0	0	0
ancistrophy	7.48	5.94	1.25926	5.94	38.13	3	1.23	9	85	spherical	0	1	0	0	0	0	0
ancistrophy	7.5	6.45	1.16279	6.45	36.78	3	1.2	7	81	spherical	0	1	0	0	0	0	0
ancistrophy	6.25	5.75	1.08696	5.75	32.49	3	1.11	7	84.33	spherical	0	1	0	0	0	0	0
ancistrophy	5.86	5.44	1.07721	5.44	27.42	3	0.97	9	69.85	ovoid	0	1	0	0	0	0	0
ancistrophy	7.02	4.94	1.42105	4.94	31.03	5	0.65	7	96	spherical	0	1	0	0	0	0	0
ancistrophy	9.73	8.81	1.10443	8.81	82.65	2	1.64	11	92	spherical	0	1	0	0	0	0	0
ancistrophy	7.57	7.08	1.06921	7.08	47.49	2	1.25	9	86.23	spherical	0	1	0	0	0	0	0
ancistrophy	8.81	6.19	1.42326	6.19	49.29	3	1.33	10	82.53	prolate	0	1	0	0	0	0	0
ancistrophy	6.48	6.22	1.0418	6.22	35.83	3	1.02	8	84.17	spherical	0	1	0	0	0	0	0
ancistrophy	6.96	6.57	1.05936	6.57	35.31	4	1.24	6	88.91	spherical	0	1	0	0	0	0	0
ancistrophy	6.81	5.81	1.17212	5.81	30.92	3	0.97	6	97	spherical	0	1	0	0	0	0	0
ancistrophy	5.64	5.63	1.00178	5.63	24.49	3	0.55	7	115	spherical	0	1	0	0	0	0	0
ancistrophy	5.37	3.81	1.40945	3.81	17.9	4	0.92	5	77	prolate	0	1	0	0	0	0	0
ancistrophy	8.87	6.92	1.28179	6.92	57.34	3	1.2	2	72	prolate	0	1	0	0	0	0	0
ancistrophy	7.92	5.82	1.36082	5.82	37.45	4	1.5	10	84	spherical	0	1	0	0	0	0	0
sarcoph	17.54	6.6	2.65758	6.6	87.75	4	0	0	0	angularpoint	0	1	0	0	0	0	0
sarcoph	15.49	6.06	2.55611	6.06	63	3	0	0	0	angularpoint	0	1	0	0	0	0	0
sarcoph	16.46	6.25	2.6336	6.25	81.63	3	0	0	0	angularpoint	0	1	0	0	0	0	0
sarcoph	16.3	7.57	2.15324	7.57	81.96	3	0	0	0	angularpoint	0	1	0	0	0	0	0
sarcoph	14.38	7.15	2.01119	7.15	55.59	4	0	0	0	angularpoint	0	1	0	0	0	0	0
sarcoph	14.65	7.37	1.98779	7.37	73.33	5	0	0	0	angularelongate	0	1	0	0	0	0	0
sarcoph	19.8	7.48	2.64706	7.48	108.61	5	0	0	0	angularpoint	0	1	0	0	0	0	0
sarcoph	19.35	7.19	2.69124	7.19	69.97	4	0	0	0	angularpoint	0	1	0	0	0	0	0
sarcoph	19.29	7.29	2.64609	7.29	92.46	4	0	0	0	angularpoint	0	1	0	0	0	0	0
sarcoph	14.26	5.34	2.67041	5.34	66.46	3	0	0	0	angularpoint	0	1	0	0	0	0	0
sarcoph	14.22	6.69	2.12556	6.69	83.47	3	0	0	0	quadrangular	0	1	0	0	0	0	0
sarcoph	14.76	12.9	1.14419	12.9	133.85	5	0	0	0	triangular	0	1	0	0	0	0	0
sarcoph	15.94	5.65	2.82124	5.65	76.71	4	0	0	0	angularpoint	0	1	0	0	0	0	0
sarcoph	14.05	8.65	1.62428	8.65	89.06	4	0	0	0	angularpoint	0	1	0	0	0	0	0
sarcoph	16.08	6.16	2.61039	6.16	87.14	4	1.68	1	40	angularpoint	0	1	0	0	0	0	0
sarcoph	16.71	6.41	2.60686	6.41	92.03	4	0	0	0	angularpoint	0	1	0	0	0	0	0
sarcoph	15.04	7.78	1.93316	7.78	82.2	4	0	0	0	angularpoint	0	1	0	0	0	0	0
sarcoph	11.78	7.59	1.55204	7.59	57.37	5	0	0	0	angularpoint	0	1	0	0	0	0	0
sarcoph	16.23	6.25	2.5968	6.25	80.77	5	0	0	0	angularelongate	0	1	0	0	0	0	0
sarcoph	11.64	5.13	2.26901	5.13	56.82	4	0	0	0	angularpoint	0	1	0	0	0	0	0
sarcoph	10.25	7.61	1.34691	7.61	49.54	4	0	0	0	angularpoint	0	1	0	0	0	0	0
sarcoph	16.41	6.61	2.4826	6.61	95.09	4	0	0	0	angularelongate	0	1	0	0	0	0	0
sarcoph	19.27	6.27	3.07337	6.27	74.67	4	0	0	0	angularelongate	0	1	0	0	0	0	0
sarcoph	20.39	7.58	2.68997	7.58	136.42	4	0	0	0	angularelongate	0	1	0	0	0	0	0
sarcoph	14.36	6.79	2.11487	6.79	81.04	3	0	0	0	angularelongate	0	1	0	0	0	0	0
sarcoph	14.72	8.57	1.71762	8.57	87.8	3	0	0	0	angularelongate	0	1	0	0	0	0	0
sarcoph	14.72	8.57	1.71762	8.57	71.69	4	0	0	0	angularelongate	0	1	0	0	0	0	0
sarcoph	23.57	21.67	1.08768	21.67	294.76	3	5	12	40.2	spherical	0	1	0	0	0	0	0
sarcoph	14.02	6.87	2.04076	6.87	89.49	3	0	0	0	quadrangular	0	1	0	0	0	0	0
sarcoph	21.3	8.76	2.43151	8.76	130.88	4	0	0	0	angularpoint	0	1	0	0	0	0	0
sarcoph	13.28	7.19	1.84701	7.19	75.92	5	0	0	0	angularelongate	0	1	0	0	0	0	0
sarcoph	19.51	8.37	2.33094	8.37	114.47	5	0	0	0	angularpoint	0	1	0	0	0	0	0
sarcoph	11.45	4.6	2.48913	4.6	37.91	3	0	0	0	angularpoint	0	1	0	0	0	0	0
sarcoph	13.79	7.59	1.81686	7.59	71.35	4	0	0	0	angularpoint	0	1	0	0	0	0	0
sarcoph	15.2	6.52	2.33129	6.52	84.92	4	0	0	0	quadrangular	0	1	0	0	0	0	0
sarcoph	15.25	9.31	1.63802	9.31	127.59	3	0	0	0	quadrangular	0	1	0	0	0	0	0
sarcoph	11.47	6.55	1.75115	6.55	51.22	4	0	0	0	angularpoint	0	1	0	0	0	0	0
sarcoph	13.81	6.22	2.22026	6.22	56.29	4	0	0	0	angularpoint	0	1	0	0	0	0	0
sarcoph	11.37	6.6	1.72273	6.6	56.13	3	0	0	0	quadrangular	0	1	0	0	0	0	0
sarcoph	16.76	5.96	2.81208	5.96	78.27	4	0	0	0	angularpoint	0	1	0	0	0	0	0
sarcoph	19.71	6.23	3.16372	6.23	94.73	4	0	0	0	angularpoint	0	1	0	0	0	0	0
sarcoph	13.78	6.74	2.04451	6.74	74.24	5	0	0	0	angularpoint	0	1	0	0	0	0	0
sarcoph	17.59	9.41	1.86929	9.41	94.87	4	0	0	0	angularpoint	0	1	0	0	0	0	0
sarcoph	13.83	8.4	1.64643	8.4	105.38	3	0	0	0	quadrangular	0	1	0	0	0	0	0
sarcoph	17.34	6.59	2.63126	6.59	70.23	4	0	0	0	angularpoint	0	1	0	0	0	0	0
sarcoph	16.62	9.26	1.79482	9.26	91.94	4	2.3	1	58	angularpoint	0	1	0	0	0	0	0
sarcoph	15.19	7.49	2.02804	7.49	89.71	3	0	0	0	angularpoint	0	1	0	0	0	0	0
sarcoph	16.45	7.7	2.13636	7.7	101.35	5	0	0	0	angularpoint	0	1	0	0	0	0	0
sarcoph	20.16	7.76	2.59794	7.76	118.75	5	0	0	0	angularpoint	0	1	0	0	0	0	0
sarcoph	12.23	6.48	1.88735	6.48	57.24	5	0	0	0	angularpoint	0	1	0	0	0	0	0

## Sheet: Supplementary Data 2
Starch reference (training) dataset
Species	Length	Width	LW Ratio	Brea	Area	Irregul	Spinelen	Spineno	Spineang	Shape	Facets	Conjoined	Striaelen	Striaeno	Type	Lam	Dist
cola	27.82	23.59	1.18	18.9	515	0	0	0	0	ovoid	0	1	6.48	1	1	3	12.19
cola	21.85	20.68	1.06	13	396.24	0	0	0	0	elongate conovoid	0	1	5.86	2	2	3	10.24
cola	13.13	8.4	1.56	8.4	70.65	0	0	0	0	pyriform	0	1	0	0	1	2	6.56
cola	11.87	8.54	1.39	8.54	82.8	0	0	0	0	elongate conovoid	0	1	0	0	2	2	6.04
cola	11.16	8.61	1.3	8.61	75.1	0	0	0	0	elongate conovoid	0	1	0	0	2	2	4.72
cola	3.42	3.42	1	2.39	7.52	0	0	0	0	oblate conovoid	0	1	0	0	2	0	1.13
cola	22.39	17.83	1.26	12.3	300.88	0	0	0	0	ovoid	0	1	4.36	1	1	2	8.33
cola	9.19	7.6	1.21	7.6	61.36	0	0	0	0	prolate	1	1	0	0	1	0	3.25
cola	8.41	6.67	1.26	6.67	42.84	0	0	0	0	prolate	1	1	0	0	1	0	2.59
cola	11.68	8.94	1.31	7.65	79.98	0	0	0	0	triangular	0	1	0	0	1	0	4.65
cola	12.73	9.8	1.3	9.8	88.7	0	0	0	0	prolate	1	1	2.62	1	1	0	5.02
cola	5.86	4.51	1.3	4.51	20.95	0	0	0	0	oblate conovoid	2	1	0	0	2	0	2.06
cola	13.18	9.99	1.32	9.99	105.93	0	0	0	0	ovoid	0	1	0	0	1	0	5.88
cola	6.04	4.92	1.23	4.92	25.57	0	0	0	0	ovoid	1	1	0	0	1	0	2.62
cola	4.18	3.21	1.3	3.21	15.26	0	0	0	0	ovoid	1	1	0	0	1	0	1.23
cola	7.62	7.62	1	6.69	103.45	0	0	0	0	oblate conovoid	2	1	0	0	2	0	4.09
cola	4.75	3.69	1.29	3.69	21.38	0	0	0	0	prolate	1	1	0	0	1	0	1.79
cola	3.57	3.57	1	2.7	9.79	0	0	0	0	oblate conovoid	1	1	0	0	2	0	1.35
cola	11.59	9.34	1.24	9.34	83.96	0	0	0	0	ovoid	0	1	0	0	1	0	4.61
cola	8.78	7.92	1.11	7.92	58.53	0	0	0	0	ovoid	0	1	0	0	1	0	3.71
cola	4.85	4.08	1.19	4.08	18.63	0	0	0	0	polygon	3	1	0	0	2	0	1.33
cola	6.4	4.42	1.45	4.42	22.9	0	0	0	0	ovoid	2	1	0	0	1	0	1.85
cola	27.23	19.54	1.39	18	402	0	0	0	0	ovoid	0	1	8	4	1	2	11.84
cola	26.46	17.45	1.52	17.5	346.76	0	0	0	0	ovoid	0	1	7	5	1	0	15.59
cola	14.34	12.99	1.1	12.99	143.36	0	0	0	0	prolate	0	1	0	0	1	2	6.18
cola	20.34	14.36	1.42	14.4	226.29	0	0	0	0	ovoid	0	1	7.8	4	1	0	9.62
cola	26.75	19.64	1.36	19.64	408.6	0	0	0	0	ovoid	0	1	9.87	3	1	3	15.02
cola	14.7	11.69	1.26	11.69	144.5	0	0	0	0	elongate conovoid	0	1	2.27	1	2	2	7.62
cola	10.22	8.71	1.17	8.71	68.55	0	0	0	0	prolate	0	1	0	0	1	0	2.91
cola	9.52	7.2	1.32	7.2	64.07	0	0	0	0	ovoid	0	1	0	0	1	2	2.97
cola	8.26	6.45	1.28	6.45	42.47	0	0	0	0	ovoid	0	1	0	0	1	0	2.46
cola	10.59	7.91	1.34	7.91	76.69	0	0	0	0	ovoid	0	1	0	0	1	2	4.12
cola	11.43	8.14	1.4	8.14	73.02	0	0	0	0	pyriform	0	1	0	0	1	0	4.16
cola	8.91	6.6	1.35	6.6	48.02	0	0	0	0	ovoid	1	1	0	0	1	0	2.69
cola	7.45	5.73	1.3	5.73	39.98	0	0	0	0	ovoid	0	1	0	0	1	0	2.67
cola	5.6	3.7	1.51	3.7	18.25	0	0	0	0	prolate	0	1	0	0	1	0	1.37
cola	6.52	4.86	1.34	4.86	45	0	0	0	0	polygon	3	1	0	0	2	0	1.83
cola	14.55	14.55	1	10.4	119.07	0	0	0	0	elongate conovoid	0	1	2.9	2	2	2	7.89
cola	8.7	6.15	1.41	6.15	39.45	0	0	0	0	ovoid	0	1	0	0	1	0	3.8
cola	12.24	9.38	1.3	9.38	89.29	0	0	0	0	ovoid	0	1	1.62	2	1	0	1.85
cola	12.82	10.55	1.22	10.55	120.54	0	0	0	0	prolate	0	1	0	0	1	0	4.51
cola	6.6	5.03	1.31	5.03	25.85	0	0	0	0	ovoid	0	1	0	0	1	0	2.46
cola	6.65	5.36	1.24	5.36	50.82	0	0	0	0	triangular	0	1	0	0	1	0	1.84
cola	15.39	9.32	1.65	9.32	99.78	0	0	0	0	pyriform	0	1	0	0	1	0	3.69
cola	4.5	3.69	1.22	3.69	16.32	0	0	0	0	spherical	0	1	0	0	1	0	2.15
cola	14.47	12.81	1.13	12.81	130.47	0	0	0	0	prolate	0	1	0	0	1	0	3.07
cola	3.6	3.08	1.17	3.08	11.8	0	0	0	0	spherical	0	1	0	0	1	0	1.45
cola	7.32	5.32	1.38	5.32	33.19	0	0	0	0	oblate conovoid	2	1	0	0	1	0	1.65
cola	13.82	10.61	1.3	10.61	104.83	0	0	0	0	ovoid	0	1	0	0	1	0	2.97
cola	16.98	11.45	1.48	11.45	128.62	0	0	0	0	triangular	0	1	0	0	1	0	2.46
aframomum	2.86	2.73	1.05	2.73	4.95	0	0	0	0	hemispherical	1	1	0	0	3	0	1.43
aframomum	2.36	2.1	1.12	2.1	3.87	0	0	0	0	spherical	0	1	0	0	3	0	1.18
aframomum	2.39	2.18	1.1	2.18	3.71	0	0	0	0	spherical	1	1	0	0	3	0	1.195
aframomum	2.32	1.99	1.17	1.99	4.08	0	0	0	0	spherical	0	1	0	0	3	0	1.16
aframomum	3.13	2.83	1.11	2.83	4.7	0	0	0	0	spherical	0	1	0	0	3	0	1.565
aframomum	2.47	2.18	1.13	2.18	4.1	0	0	0	0	spherical	0	1	0	0	3	0	1.235
aframomum	3.26	2.85	1.14	2.85	7.5	0	0	0	0	spherical	1	1	0	0	3	0	1.63
aframomum	2.88	2.57	1.12	2.57	5.59	0	0	0	0	spherical	1	1	0	0	3	0	1.44
aframomum	4.81	4.45	1.08	4.45	16	0	0	0	0	spherical	2	1	0	0	3	0	2.405
aframomum	3.52	3.4	1.04	3.4	7.18	0	0	0	0	spherical	2	1	0	0	3	0	1.76
aframomum	2.57	2.46	1.04	2.46	4.36	0	0	0	0	spherical	1	1	0	0	3	0	1.285
aframomum	2.46	2.15	1.14	2.15	3.5	0	0	0	0	spherical	1	1	0	0	3	0	1.23
aframomum	3.25	2.4	1.35	2.4	5.67	0	0	0	0	ovoid	0	1	0	0	3	0	1.625
aframomum	2.9	2.1	1.38	2.1	4.91	0	0	0	0	spherical	1	1	0	0	3	0	1.45
aframomum	2.54	2.21	1.15	2.21	4.31	0	0	0	0	spherical	2	1	0	0	3	0	1.27
aframomum	2.73	2.63	1.04	2.63	5.54	0	0	0	0	spherical	2	1	0	0	3	0	1.365
aframomum	2.5	2.2	1.14	2.2	5.99	0	0	0	0	spherical	3	1	0	0	3	0	1.25
aframomum	2.15	2.02	1.06	2.02	3.8	0	0	0	0	spherical	2	1	0	0	3	0	1.075
aframomum	2.95	2.16	1.37	2.16	5.55	0	0	0	0	spherical	1	1	0	0	3	0	1.475
aframomum	3.71	3.56	1.04	3.56	10	0	0	0	0	spherical	2	1	0	0	3	0	1.855
aframomum	3.49	2.98	1.17	2.98	6.23	0	0	0	0	spherical	2	1	0	0	3	0	1.745
aframomum	3.69	3.69	1	3.69	9.25	0	0	0	0	spherical	1	1	0	0	3	0	1.845
aframomum	3.49	3.19	1.09	3.19	9.97	0	0	0	0	spherical	2	1	0	0	3	0	1.745
aframomum	1.99	1.87	1.06	1.87	2.71	0	0	0	0	spherical	1	1	0	0	3	0	0.995
aframomum	3.04	2.58	1.18	2.58	5.08	0	0	0	0	spherical	0	1	0	0	3	0	1.52
aframomum	5.65	5.45	1.04	5.45	21.99	0	0	0	0	spherical	2	1	0	0	3	0	2.825
aframomum	3.85	2.82	1.37	2.82	8.69	0	0	0	0	spherical	2	1	0	0	3	0	1.925
aframomum	2.66	2.05	1.3	2.05	4.82	0	0	0	0	hemispherical	1	1	0	0	3	0	1.33
aframomum	2.86	2.21	1.29	2.21	4.96	0	0	0	0	hemispherical	2	1	0	0	3	0	1.43
aframomum	2.83	2.53	1.12	2.53	6.78	0	0	0	0	spherical	2	1	0	0	3	0	1.415
aframomum	3.11	2.88	1.08	2.88	9.42	0	0	0	0	spherical	3	1	0	0	3	0	1.555
aframomum	1.9	1.68	1.13	1.68	3	0	0	0	0	spherical	3	1	0	0	3	0	0.95
aframomum	3.58	3.38	1.06	3.38	9.45	0	0	0	0	spherical	1	1	0	0	3	0	1.79
aframomum	1.78	1.54	1.16	1.54	1.8	0	0	0	0	spherical	1	1	0	0	3	0	0.89
aframomum	2.05	1.64	1.25	1.64	2.22	0	0	0	0	spherical	2	1	0	0	3	0	1.025
aframomum	2.78	2.36	1.18	2.36	3.99	0	0	0	0	spherical	2	1	0	0	3	0	1.39
aframomum	1.81	1.69	1.07	1.69	2.57	0	0	0	0	spherical	0	1	0	0	3	0	0.905
aframomum	5.12	4.5	1.14	4.5	16.4	0	0	0	0	spherical	1	1	0	0	3	0	2.56
aframomum	2.57	1.96	1.31	1.96	3.89	0	0	0	0	spherical	1	1	0	0	3	0	1.285
aframomum	2.73	2.32	1.18	2.32	5.95	0	0	0	0	polygon	4	1	0	0	3	0	1.365
aframomum	4.27	4.08	1.05	4.08	14	0	0	0	0	polygon	4	1	0	0	3	0	2.135
aframomum	2.02	1.7	1.19	1.7	3.5	0	0	0	0	hemispherical	1	1	0	0	3	0	1.01
aframomum	2.82	2.67	1.06	2.67	6.37	0	0	0	0	spherical	1	1	0	0	3	0	1.41
aframomum	3.09	2.15	1.06	2.15	5.59	0	0	0	0	polygon	4	1	0	0	3	0	1.02
aframomum	3.49	2.87	1.06	2.87	8.31	0	0	0	0	polygon	4	1	0	0	3	0	1.45
aframomum	3.18	3.08	1.06	3.08	8.34	0	0	0	0	spherical	0	1	0	0	1	0	1.13
aframomum	4.3	3.28	1.06	3.28	11.5	0	0	0	0	spherical	1	1	0	0	1	0	1.13
aframomum	2.27	1.64	1.06	1.64	3.4	0	0	0	0	spherical	1	1	0	0	1	0	1.21
aframomum	5.03	3.18	1.06	3.18	12.83	0	0	0	0	polygon	3	1	0	0	3	0	1.5
aframomum	3.41	3.24	1.06	3.24	7.96	0	0	0	0	polygon	4	1	0	0	3	0	1.6
piper	5.15	3.8	1.36	3.8	14.67	0	0	0	0	polygon	7	1	0	0	3	0	2.36
piper	2.58	2.25	1.15	2.25	3.61	0	0	0	0	polygon	6	1	0	0	3	0	1.3
piper	4.18	2.84	1.47	2.84	9.52	0	0	0	0	polygon	5	1	0	0	3	0	2
piper	3.86	3.4	1.14	3.4	7.37	0	0	0	0	hemispherical	4	1	0	0	3	0	1.9
piper	3.4	2.7	1.26	2.7	7.49	0	0	0	0	polygon	7	1	0	0	3	0	1.7
piper	3.21	2.79	1.15	2.79	8.9	0	0	0	0	polygon	6	1	0	0	3	0	1.6
piper	3	2	1.5	2	10	0	0	0	0	polygon	6	1	0	0	3	0	1.5
piper	3.98	3.28	1.21	3.28	15	0	0	0	0	polygon	7	1	0	0	3	0	1.49
piper	3.95	3.58	1.1	3.58	13.99	0	0	0	0	polygon	7	1	0	0	3	0	1.49
piper	3.18	2.9	1.1	2.9	10.17	0	0	0	0	polygon	6	1	0	0	3	0	1.64
piper	3.32	3.11	1.07	3.11	9.15	0	0	0	0	polygon	6	1	0	0	3	0	1.67
piper	3.04	2.58	1.18	2.58	6.68	0	0	0	0	polygon	7	1	0	0	3	0	1.52
piper	3.25	2.27	1.43	2.27	9.73	0	0	0	0	polygon	7	1	0	0	3	0	1.63
piper	4.98	3.92	1.27	3.92	14.44	0	0	0	0	polygon	6	1	0	0	3	0	2.5
piper	4.87	4.82	1.01037	4.87	17.68	0	0	0	0	hemispherical	5	1	0	0	3	0	2.3
piper	5.94	3.62	1.64	3.62	11.91	0	0	0	0	polygon	7	1	0	0	3	0	2.8
piper	4.45	3.98	1.12	3.98	16	0	0	0	0	oblate conovoid	4	1	0	0	3	0	2.2
piper	4.33	3.9	1.11	3.9	12.22	0	0	0	0	oblate conovoid	4	1	0	0	3	0	2.15
piper	2.84	2.17	1.31	2.17	5.07	0	0	0	0	polygon	6	1	0	0	3	0	1.4
piper	5.33	5.24	1.02	3	19	0	0	0	0	hemispherical	3	1	0	0	3	0	2.6
piper	4.66	3.92	1.19	3	16.72	0	0	0	0	hemispherical	3	1	0	0	3	0	2.33
piper	3.7	2.56	1.45	2.56	10.55	0	0	0	0	polygon	5	1	0	0	3	0	1.8
piper	2.95	2.25	1.31	2.25	8.38	0	0	0	0	oblate conovoid	3	1	0	0	3	0	1.8
piper	4.23	3.11	1.36	3.11	18.74	0	0	0	0	polygon	6	1	0	0	3	0	2.1
piper	4.41	3.75	1.18	3.75	10.84	0	0	0	0	oblate conovoid	5	1	0	0	3	0	2.2
piper	3.52	2.62	1.34	2.62	18	0	0	0	0	polygon	6	1	0	0	3	0	1.75
piper	4.17	3.12	1.34	3.12	11.77	0	0	0	0	polygon	6	1	0	0	3	0	1.07
piper	3.15	2.43	1.3	2.43	18.55	0	0	0	0	quadrangular	6	1	0	0	3	0	1.6
piper	3.49	2.93	1.19	2.93	10.6	0	0	0	0	polygon	7	1	0	0	3	0	1.7
piper	2.98	2.53	1.18	2.53	7.22	0	0	0	0	polygon	7	1	0	0	3	0	1.5
piper	3.71	3.41	1.09	3.41	10.94	0	0	0	0	polygon	7	1	0	0	3	0	1.87
piper	3.47	2.33	1.49	2.33	8.52	0	0	0	0	oblate conovoid	3	1	0	0	3	0	1.72
piper	4.03	3.33	1.21	3.33	8.55	0	0	0	0	polygon	6	1	0	0	3	0	2
piper	5.82	5.82	1	3.62	16.57	0	0	0	0	hemispherical	2	1	0	0	3	0	2.8
piper	5.41	5.41	1	3.91	18.7	0	0	0	0	hemispherical	2	1	0	0	3	0	2.7
piper	6.01	6.01	1	5.07	18.37	0	0	0	0	oblate conovoid	3	1	0	0	3	0	3
piper	3.92	3.85	1.02	3.85	11.54	0	0	0	0	polygon	7	1	0	0	3	0	1.95
piper	5	3.85	1.3	3.85	15.22	0	0	0	0	polygon	7	1	0	0	3	0	1.65
piper	3.39	3.12	1.09	3.12	13.91	0	0	0	0	quadrangular	6	1	0	0	3	0	2.9
piper	3.82	2.07	1.85	2.07	6.73	0	0	0	0	oblate conovoid	5	1	0	0	3	0	1.35
piper	2.71	2.27	1.19	2.27	4.84	0	0	0	0	oblate conovoid	5	1	0	0	3	0	1.35
piper	3.58	2.76	1.3	2.76	7.99	0	0	0	0	polygon	7	1	0	0	3	0	1.79
piper	2.27	2.05	1.11	2.05	6.1	0	0	0	0	polygon	6	1	0	0	3	0	1.13
piper	4.16	3.75	1.11	3.75	15.12	0	0	0	0	polygon	4	1	0	0	1	0	1.64
piper	4.23	3.85	1.1	3.85	14.17	0	0	0	0	polygon	4	1	0	0	3	0	2.15
piper	2.77	2.13	1.3	2.13	4.12	0	0	0	0	polygon	2	1	0	0	3	0	0.87
piper	4.57	3.27	1.4	3.27	15.01	0	0	0	0	polygon	4	1	0	0	3	0	1.85
piper	3.84	3.61	1.06	3.61	14.88	0	0	0	0	polygon	6	1	0	0	3	0	1.88
piper	3.34	3.25	1.03	3.25	7.88	0	0	0	0	polygon	5	1	0	0	3	0	1.54
piper	2.25	2.06	1.09	2.06	4.78	0	0	0	0	polygon	4	1	0	0	3	0	1.13
sacog	5.99	4.77	1.26	3	21.57	0	0	0	0	polygon	3	1	0	0	2	0	1.77
sacog	5.55	4.03	1.38	2	18.73	0	0	0	0	polygon	2	1	0	0	2	0	1.74
sacog	6.96	5.88	1.18	3.4	36.03	0	0	0	0	oblate conovoid	3	1	0	0	2	0	1.71
sacog	5.03	4.18	1.2	3	16.51	0	0	0	0	quadrangular	3	1	0	0	1	0	1.77
sacog	5.74	5.3	1.08	5.3	32.7	0	0	0	0	polygon	3	1	0	0	1	0	1.77
sacog	6.06	5.69	1.07	5.69	34	0	0	0	0	polygon	3	1	0	0	1	0	2.46
sacog	6.93	6.02	1.15	6.02	30.27	0	0	0	0	polygon	2	1	0	0	1	0	2.79
sacog	6.49	6.49	1	4.57	25.49	0	0	0	0	oblate conovoid	2	1	0	0	2	0	2.63
sacog	6.23	6.23	1	4.37	18.06	0	0	0	0	oblate conovoid	2	1	0	0	2	0	2.39
sacog	6.81	6.81	1	3.92	19.054	0	0	0	0	oblate conovoid	2	1	0	0	2	0	2.15
sacog	5.37	5.37	1	4.23	19.02	0	0	0	0	oblate conovoid	2	1	0	0	2	0	1.33
sacog	4.82	4.42	1.09	3	18.94	0	0	0	0	oblate conovoid	2	1	0	0	2	0	1.43
sacog	6.72	6.72	1	4.3	22.45	0	0	0	0	oblate conovoid	2	1	0	0	2	0	1.64
sacog	7.41	7.25	1.02	7.25	37.49	0	0	0	0	oblate conovoid	2	1	0	0	2	0	2.46
sacog	7.8	7.01	1.11	3	41.67	0	0	0	0	oblate conovoid	2	1	0	0	2	0	2.36
sacog	6.51	6.51	1	5.44	24.12	0	0	0	0	oblate conovoid	2	1	0	0	2	0	1.96
sacog	8.7	6.65	1.31	6.65	56.62	0	0	0	0	oblate conovoid	2	1	0	0	2	0	3.08
sacog	7.75	7.7	1.01	5.21	33.52	0	0	0	0	oblate conovoid	2	1	0	0	2	0	2.36
sacog	5.96	5.96	1	4.02	18.37	0	0	0	0	oblate conovoid	2	1	0	0	2	0	1.96
sacog	4.92	3.82	1.29	3.82	23	0	0	0	0	quadrangular	3	1	0	0	1	0	1.96
sacog	3.7	3.7	1	2.9	10.5	0	0	0	0	oblate conovoid	3	1	0	0	2	0	1.75
sacog	6.29	5.49	1.15	5.49	27.54	0	0	0	0	polygon	3	1	0	0	1	0	2.25
sacog	5.22	4.21	1.24	4.21	20.85	0	0	0	0	polygon	4	1	0	0	1	0	2.16
sacog	3.69	3.07	1.2	3.07	8.21	0	0	0	0	oblate conovoid	2	1	0	0	2	0	1.03
sacog	4.88	4.27	1.14	4	14.7	0	0	0	0	oblate conovoid	3	1	0	0	2	0	1.75
sacog	6.97	6.97	1	5.2	34.78	0	0	0	0	polygon	4	1	0	0	1	0	2.05
sacog	7.77	6.45	1.2	5.12	37.23	0	0	0	0	polygon	4	1	0	0	1	0	2.61
sacog	4.28	4.02	1.06	3.28	31.28	0	0	0	0	polygon	4	1	0	0	1	0	2.35
sacog	6.8	5.88	1.16	4.6	31.59	0	0	0	0	polygon	2	1	0	0	1	0	2.36
sacog	4.69	4.69	1	3.33	14.7	0	0	0	0	polygon	2	1	0	0	1	0	1.59
sacog	7.07	5.68	1.24	4.67	34.16	0	0	0	0	polygon	2	1	0	0	1	0	1.97
sacog	6.78	6.45	1.05	6.41	40.39	0	0	0	0	ovoid	1	1	0	0	1	0	2.17
sacog	6.35	6.13	1.04	5.68	24.12	0	0	0	0	polygon	3	1	0	0	1	0	3.01
sacog	6.74	6.26	1.08	3.98	19.55	0	0	0	0	polygon	3	1	0	0	1	0	2.27
sacog	6.23	4.9	1.27	4.51	19.3	0	0	0	0	polygon	2	1	0	0	1	0	1.81
sacog	7.63	7.63	1	4.13	27.61	0	0	0	0	hemispherical	1	1	0	0	2	0	2.01
sacog	7.77	7.77	1	5.15	32.7	0	0	0	0	hemispherical	1	1	0	0	2	0	2.05
sacog	6.79	6.1	1.11	6.1	33.09	0	0	0	0	quadrangular	1	1	0	0	1	0	2.05
sacog	6.99	5.79	1.21	5.79	28.54	0	0	0	0	hemispherical	2	1	0	0	2	0	2.15
sacog	5.37	2.88	1.86	2.88	15.25	0	0	0	0	hemispherical	1	1	0	0	2	0	2.97
sacog	4.77	3.26	1.46	3.26	14.97	0	0	0	0	hemispherical	1	1	0	0	2	0	2.65
sacog	5.77	3.48	1.66	3.48	14.77	0	0	0	0	hemispherical	2	1	0	0	2	0	2.35
sacog	5.25	4.47	1.17	4.47	21.11	0	0	0	0	hemispherical	1	1	0	0	2	0	1.99
sacog	5.41	4.31	1.26	4.31	17.58	0	0	0	0	hemispherical	1	1	0	0	2	0	1.95
sacog	5.92	5.07	1.17	5.07	22.21	0	0	0	0	hemispherical	1	1	0	0	2	0	2.05
sacog	5.34	5	1.07	5	18.45	0	0	0	0	polygon	5	1	0	0	1	0	2.59
sacog	6.04	6.04	1	6.04	27.63	0	0	0	0	spherical	1	1	0	0	1	0	2.14
sacog	6.18	3.95	1.56	3.95	17.37	0	0	0	0	hemispherical	1	1	0	0	2	0	2.98
sacog	4.66	3.16	1.47	3.16	9.24	0	0	0	0	oblate conovoid	2	1	0	0	2	0	2.27
sacog	5.14	3.79	1.36	3.79	18.35	0	0	0	0	oblate conovoid	2	1	0	0	2	0	1.59
panda	4.86	3.61	1.35	3.89	15.37	0	0	0	0	ovoid	0	1	1.96	2	1	0	2.76
panda	5.39	4.36	1.24	4.36	15.11	0	0	0	0	spherical	0	1	0	0	1	0	1.75
panda	6.88	5.37	1.28	5.37	31.25	0	0	0	0	ovoid	0	1	0	0	1	0	3.92
panda	4.6	4.6	1	4.6	16.17	0	0	0	0	ovoid	1	1	0	0	1	0	2.31
panda	5.32	5.02	1.06	5.02	22.8	0	0	0	0	spherical	0	1	0	0	1	0	2.66
panda	4.86	3.11	1.56	3.11	12.53	0	0	0	0	elongate ovoid	1	1	0	0	1	0	2.48
panda	6.92	5.62	1.23	5.62	37.39	0	0	0	0	ovoid	1	1	0	0	1	0	3.18
panda	7.68	5.05	1.52	5.05	29.8	0	0	0	0	pyriform	0	1	0	0	1	0	4.42
panda	7.02	5.65	1.24	5.62	29.65	0	0	0	0	prolate	0	1	2.69	2	1	0	3.29
panda	7.18	6.15	1.17	6.15	36.33	0	0	0	0	ovoid	0	1	1.6	2	1	0	3.39
panda	4.67	3.89	1.2	3.89	15.91	0	0	0	0	ovoid	0	1	0	0	1	0	2.61
panda	2.51	2.16	1.16	2.16	4.54	0	0	0	0	ovoid	0	1	0	0	1	0	1.5
panda	4.06	4.06	1	4.06	12.13	0	0	0	0	spherical	0	1	0	0	1	0	1.85
panda	6.49	6.49	1	6.49	33.53	0	0	0	0	spherical	0	1	1.01	3	1	0	2.77
panda	4.35	3.7	1.18	3.7	12.09	0	0	0	0	ovoid	0	1	0	0	1	0	1.3
panda	4.18	3.8	1.1	3.76	11.66	0	0	0	0	ovoid	2	1	0	0	1	0	1.44
panda	6.76	5.32	1.27	5.32	30.13	0	0	0	0	prolate	0	1	2.05	2	1	0	3.05
panda	4.52	3.69	1.22	3.69	15.1	0	0	0	0	prolate	0	1	1.24	2	1	0	2.06
panda	5.09	5.09	1	5.09	21.11	0	0	0	0	spherical	1	1	0	0	1	0	1.13
panda	3.03	2.88	1.05	2.88	8.12	0	0	0	0	ovoid	0	1	0	0	1	0	1.74
panda	4.94	4.23	1.17	4.23	17.6	0	0	0	0	prolate	0	1	0	0	1	0	1.85
panda	4.5	3.79	1.19	3.79	14.45	0	0	0	0	prolate	0	1	0	0	1	0	1.85
panda	7.47	6.09	1.23	6.09	39.18	0	0	0	0	prolate	0	1	0	0	1	0	3.55
panda	3.55	2.66	1.33	2.66	7.22	0	0	0	0	prolate	0	1	0	0	1	0	1.55
panda	4.1	3.69	1.11	3.69	13.07	0	0	0	0	prolate	0	1	0	0	1	0	1.54
panda	5.4	5.4	1	5.4	22.07	0	0	0	0	spherical	0	1	0	0	1	0	2.4
panda	3.17	3.17	1	3.17	8.09	0	0	0	0	spherical	0	1	0	0	1	0	1.33
panda	3.13	3.13	1	3.13	8.63	0	0	0	0	spherical	1	1	0	0	1	0	1.43
panda	5.59	4.12	1.36	4.12	19.12	0	0	0	0	prolate	0	1	0	0	1	0	2.76
panda	4.73	4.73	1	4.73	18.62	0	0	0	0	spherical	0	1	0	0	1	0	2.15
panda	4.18	3.47	1.2	3.47	12.87	0	0	0	0	prolate	1	1	0	0	1	0	2.29
panda	4.93	3.5	1.41	3.5	16.27	0	0	0	0	prolate	0	1	0	0	1	0	2.05
panda	3.18	2.67	1.19	2.67	7.8	0	0	0	0	prolate	1	1	0	0	1	0	1.02
panda	7.72	7.04	1.1	7.04	47.48	0	0	0	0	prolate	0	1	0	0	1	0	3.17
panda	4.4	3.39	1.3	3.39	15.43	0	0	0	0	prolate	0	1	0	0	1	0	2.09
panda	4.45	3.18	1.4	3.18	14.18	0	0	0	0	prolate	0	1	0	0	1	0	1.54
panda	4.85	4.69	1.03	4.69	18.14	0	0	0	0	spherical	0	1	0	0	1	0	1.65
panda	5.06	2.81	1.8	2.81	18.96	0	0	0	0	pyriform	0	1	0	0	1	0	1.14
panda	4	3.81	1.05	3.81	10.25	0	0	0	0	spherical	0	1	0	0	1	0	1.85
panda	5.02	3.17	1.58	3.17	26.04	0	0	0	0	prolate	0	1	0	0	1	0	2.79
panda	4.2	2.35	1.79	2.35	10.04	0	0	0	0	ovoid	0	1	0	0	1	0	1.54
panda	2.16	2.15	1	2.15	5	0	0	0	0	spherical	0	1	0	0	1	0	1.07
panda	2.87	1.84	1.56	1.84	5.7	0	0	0	0	prolate	0	1	0	0	1	0	1.23
panda	4.3	3.89	1.11	3.89	16.75	0	0	0	0	spherical	0	1	0	0	1	0	2.15
panda	2.97	2.77	1.07	2.77	7.5	0	0	0	0	spherical	0	1	0	0	1	0	1.33
panda	5.59	3.9	1.43	3.9	20.94	0	0	0	0	ovoid	0	1	2.34	1	1	0	2.11
panda	4.97	4.11	1.20925	4.97	15.6	0	0	0	0	ovoid	0	1	0	0	1	0	2.3
panda	3.38	2.87	1.18	2.87	16.75	0	0	0	0	prolate	1	1	0	0	1	0	1.13
panda	3.07	2.66	1.15	2.66	7.19	0	0	0	0	spherical	0	1	0	0	1	0	1.13
panda	5.33	5.12	1.04	5.12	24	0	0	0	0	spherical	0	1	0	0	1	0	2.16
coula	7.6	7.6	1	7.6	36	0	0	0	0	spherical	0	1	0	0	1	2	4.5
coula	7.7	7.7	1	7.7	48	0	0	0	0	spherical	0	1	2.25	1	1	2	3.38
coula	2.5	2.5	1	2.5	8.27	0	0	0	0	spherical	0	1	0	0	1	0	1.54
coula	6.7	6.7	1	6.7	36	0	0	0	0	spherical	0	1	0	0	1	2	2.97
coula	7.36	7.36	1	7.36	48	0	0	0	0	spherical	0	1	0	0	1	2	3.45
coula	2.88	2.88	1	2.88	7.2	0	0	0	0	spherical	0	1	0	0	1	0	1.45
coula	6.15	6.15	1	6.15	27.39	0	0	0	0	spherical	0	1	0	0	1	2	2.79
coula	4	4	1	4	13	0	0	0	0	spherical	0	1	0	0	1	2	1.74
coula	4.41	4.41	1	4.41	14.55	0	0	0	0	spherical	1	1	0	0	1	2	2.15
coula	5.54	5.54	1	5.54	23.23	0	0	0	0	spherical	0	1	0	0	1	2	3.79
coula	8.53	8.53	1	8.53	57.11	0	0	0	0	spherical	0	1	0	0	1	2	4
coula	10.98	10.98	1	10.98	87.4	0	0	0	0	spherical	0	1	0	0	1	2	5.86
coula	8.76	8.76	1	8.76	61.12	0	0	0	0	spherical	0	1	0	0	1	2	4.31
coula	7.55	7.55	1	7.55	40.68	0	0	0	0	spherical	0	1	0	0	1	2	2.98
coula	5.12	5.12	1	5.12	40	0	0	0	0	spherical	0	1	0	0	1	2	3.29
coula	11.34	11.34	1	11.34	90.41	0	0	0	0	spherical	0	1	0	0	1	2	5.43
coula	4.73	4.73	1	4.73	18.5	0	0	0	0	spherical	0	1	0	0	1	2	2.35
coula	6.35	6.35	1	6.35	33.19	0	0	0	0	spherical	0	1	0	0	1	2	3.28
coula	5.09	5.09	1	5.09	30.3	0	0	0	0	spherical	0	1	0	0	1	2	2.56
coula	5.81	5.81	1	5.81	24	0	0	0	0	spherical	1	1	0	0	1	2	3.15
coula	6.76	6.76	1	6.76	32.16	0	0	0	0	spherical	1	1	0	0	1	2	3.28
coula	5.43	5.43	1	5.43	22.79	0	0	0	0	spherical	0	1	0	0	1	2	2.56
coula	4.71	4.71	1	4.71	19.28	0	0	0	0	spherical	0	1	0	0	1	2	2.07
coula	5.18	5.18	1	5.18	22.92	0	0	0	0	spherical	0	1	0	0	1	2	2.47
coula	7.58	7.58	1	7.58	42.52	0	0	0	0	spherical	0	1	0	0	1	2	4.13
coula	3.29	3.29	1	3.29	14.59	0	0	0	0	spherical	0	1	0	0	1	2	1.69
coula	6.35	6.35	1	6.35	37.24	0	0	0	0	spherical	0	1	0	0	1	2	2.97
coula	5.36	5.36	1	5.36	25.06	0	0	0	0	spherical	0	1	0	0	1	2	2.66
coula	5.23	5.23	1	5.23	18.26	0	0	0	0	spherical	1	1	0	0	1	2	2
coula	5.45	5.45	1	5.45	25.54	0	0	0	0	spherical	1	1	0	0	1	2	2.67
coula	4.13	4.13	1	4.13	15.29	0	0	0	0	spherical	0	1	0	0	1	2	1.54
coula	7.88	7.88	1	7.88	46.8	0	0	0	0	spherical	0	1	0	0	1	2	3.38
coula	9.34	9.34	1	9.34	66.9	0	0	0	0	spherical	0	1	0	0	1	2	4.9
coula	6.64	6.64	1	6.64	30.14	0	0	0	0	spherical	1	1	0	0	1	2	2.56
coula	7.81	7.81	1	7.81	44.41	0	0	0	0	spherical	0	1	1.14	1	1	2	3.6
coula	3.44	3.44	1	3.44	9.67	0	0	0	0	spherical	0	1	0	0	1	0	1.44
coula	6.47	6.47	1	6.47	30.62	0	0	0	0	spherical	0	1	0	0	1	2	3.19
coula	6.88	6.88	1	6.88	32.11	0	0	0	0	spherical	0	1	1.14	1	1	2	2.76
coula	6.66	6.66	1	6.66	34.56	0	0	0	0	spherical	0	1	1.14	1	1	2	3.69
coula	4.15	4.15	1	4.15	13.52	0	0	0	0	spherical	0	1	1.62	2	1	2	1.85
coula	7.91	7.91	1	7.91	46.31	0	0	0	0	spherical	0	1	0	0	1	2	4.51
coula	5.92	5.92	1	5.92	24.25	0	0	0	0	spherical	1	1	0	0	1	2	2.46
coula	3.75	3.75	1	3.75	16.7	0	0	0	0	spherical	1	1	0	0	1	2	1.84
coula	9.5	8.18	1.16	8.18	64.16	0	0	0	0	spherical	1	1	0	0	1	2	3.69
coula	6.45	6.14	1.05	6.14	30.29	0	0	0	0	spherical	1	1	0	0	1	1	2.15
coula	8.88	8.51	1.04	8.51	55.31	0	0	0	0	spherical	0	1	0	0	1	2	3.07
coula	5.73	5.16	1.11	5.16	21.69	0	0	0	0	spherical	2	1	0	0	1	1	1.45
coula	3.9	3.43	1.14	3.43	9.36	0	0	0	0	oblate conovoid	2	1	0	0	1	0	1.65
coula	8.66	8.41	1.03	8.41	56.62	0	0	0	0	spherical	0	1	0	0	1	2	2.97
coula	6.63	6.51	1.02	6.51	32.19	0	0	0	0	spherical	0	1	0	0	1	2	2.46
napoleona	6.32	4.17	1.52	4.17	23.45	0	0	0	0	ovoid	0	1	0	0	1	1	2.26
napoleona	5.44	3.66	1.49	3.66	12	0	0	0	0	elongate ovoid	0	1	0	0	1	0	1.97
napoleona	5.84	5.64	1.04	5.64	20.17	0	0	0	0	spherical	0	1	0	0	1	0	2.06
napoleona	5.08	4.65	1.09	4.65	16.55	0	0	0	0	ovoid	0	1	0	0	1	0	1.85
napoleona	4.92	4.53	1.09	4.53	17.7	0	0	0	0	spherical	0	1	0	0	1	0	2.25
napoleona	4.76	4.63	1.03	4.63	15.39	0	0	0	0	spherical	2	1	0	0	1	0	1.81
napoleona	7.12	5.65	1.26	5.65	32.47	0	0	0	0	spherical	0	1	0	0	1	0	3.08
napoleona	6.36	4.71	1.35	4.71	22.32	0	0	0	0	spherical	0	1	0	0	1	0	2.11
napoleona	4.72	3.28	1.44	3.28	15.57	0	0	0	0	spherical	0	1	0	0	1	0	1.99
napoleona	3.55	2.69	1.32	2.69	7.14	0	0	0	0	spherical	1	1	0	0	1	0	1.54
napoleona	5.15	5.08	1.01	5.08	22.96	0	0	0	0	prolate	0	1	0	0	1	0	2.56
napoleona	4.75	3.41	1.39	3.41	11.63	0	0	0	0	ovoid	1	1	0	0	1	0	1.88
napoleona	4.22	4.17	1.01	4.17	15.78	0	0	0	0	ovoid	1	1	0	0	1	0	1.55
napoleona	3.53	3.16	1.12	3.16	7.8	0	0	0	0	polygon	0	1	0	0	1	0	2.44
napoleona	5.51	5.34	1.03	5.34	25.52	0	0	0	0	spherical	0	1	0	0	1	0	2.61
napoleona	4.35	3.44	1.26	3.44	13.89	0	0	0	0	ovoid	0	1	0	0	1	0	1.54
napoleona	4.96	3.73	1.33	3.73	18.9	0	0	0	0	triangular	1	1	0	0	2	0	2.25
napoleona	5.31	4.1	1.3	4.1	16.47	0	0	0	0	triangular	1	1	0	0	2	0	2.21
napoleona	3.79	3.5	1.08	3.5	12	0	0	0	0	prolate	0	1	0	0	1	0	2.39
napoleona	6.66	5.32	1.25	5.32	25.8	0	0	0	0	prolate	0	1	0	0	1	0	2.66
napoleona	5.71	5.26	1.09	5.26	23.09	0	0	0	0	ovoid	1	1	0	0	1	0	2.25
napoleona	5.31	4.86	1.09	4.86	20.11	0	0	0	0	spherical	0	1	0	0	1	0	1.98
napoleona	4.78	4.71	1.01	4.71	19.64	0	0	0	0	spherical	1	1	0	0	1	0	2.09
napoleona	6.27	4.61	1.36	4.61	22.13	0	0	0	0	elongate ovoid	0	1	0	0	1	0	2.41
napoleona	6.49	6.07	1.07	6.07	31.17	0	0	0	0	spherical	0	1	0	0	1	0	2.76
napoleona	4.61	4.53	1.02	4.53	14.91	0	0	0	0	spherical	1	1	0	0	1	0	2.19
napoleona	5.07	4.63	1.1	4.63	20.34	0	0	0	0	spherical	0	1	0	0	1	0	1.96
napoleona	4.51	3.69	1.22	3.69	13.93	0	0	0	0	spherical	0	1	0	0	1	0	1.64
napoleona	4.49	3.77	1.19	3.77	12.72	0	0	0	0	spherical	1	1	0	0	1	0	1.69
napoleona	3.99	3.89	1.03	3.89	12.09	0	0	0	0	spherical	0	1	0	0	1	0	1.54
napoleona	6.14	4	1.54	4	19.5	0	0	0	0	prolate	0	1	0	0	1	1	2.77
napoleona	5.02	4.61	1.09	4.61	19.58	0	0	0	0	prolate	0	1	0	0	1	0	2.66
napoleona	5.53	5.22	1.06	5.22	22.7	0	0	0	0	spherical	1	1	0	0	1	0	1.74
napoleona	7.2	2.9	2.48	2.9	15.98	0	0	0	0	triangular	1	1	0	0	2	0	2.36
napoleona	6.45	3.71	1.74	3.71	18.98	0	0	0	0	quadrangular	2	1	0	0	2	0	3.11
napoleona	6.96	4.29	1.62	4.29	22.36	0	0	0	0	quadrangular	2	1	0	0	2	0	3.52
napoleona	5.04	4.05	1.24	4.05	16.02	0	0	0	0	polygon	2	1	0	0	1	0	1.85
napoleona	7.71	5.43	1.42	5.43	33.27	0	0	0	0	elongate ovoid	0	1	0	0	1	0	4.03
napoleona	7.56	5.69	1.33	5.69	31.76	0	0	0	0	ovoid	1	1	0	0	1	0	4.2
napoleona	3.88	3.27	1.19	3.27	9.22	0	0	0	0	prolate	0	1	0	0	1	0	1.47
napoleona	2.67	2.46	1.09	2.46	6.5	0	0	0	0	spherical	0	1	0	0	1	0	1.13
napoleona	2.66	2.56	1.04	2.56	5.5	0	0	0	0	spherical	0	1	0	0	1	0	1.13
napoleona	2.66	2.56	1.04	2.56	2.89	0	0	0	0	spherical	1	1	0	0	1	0	0.72
napoleona	8.79	6.74	1.3	6.74	47.3	0	0	0	0	ovoid	2	1	0	0	1	0	3.28
napoleona	8.35	4.75	1.76	4.75	31.01	0	0	0	0	elongate ovoid	0	1	0	0	1	0	3.63
napoleona	7.25	6.25	1.76	6.25	32.95	0	0	0	0	ovoid	0	1	0	0	1	0	3.13
napoleona	5.37	4.75	1.76	4.75	18.86	0	0	0	0	ovoid	0	1	0	0	1	0	18.86
napoleona	9.06	7.09	1.76	7.09	40.33	0	0	0	0	ovoid	0	1	0	0	1	0	4.85
napoleona	11.06	5.14	1.76	5.14	38.99	0	0	0	0	elongate ovoid	0	1	0	0	1	0	4.82
napoleona	11.03	4.5	1.76	4.5	38.99	0	0	0	0	elongate ovoid	0	1	0	0	1	0	5.79
gilbert	10.26	7.78	1.32	7.78	70.17	0	0	0	0	ovoid	1	1	0	0	1	0	3.99
gilbert	9	8.12	1.11	8.12	59.98	0	0	0	0	ovoid	1	1	0	0	1	0	2.47
gilbert	13.48	13.05	1.03	13.1	142.87	0	0	0	0	ovoid	1	1	0	0	1	0	4.51
gilbert	7.75	7.74	1	5.04	32.76	0	0	0	0	hemispherical	1	1	0	0	2	0	2.93
gilbert	14.555	14.33	1.02	1.33	163.84	0	0	0	0	spherical	1	1	0	0	1	0	5.44
gilbert	7.27	7.27	1	5.94	39.5	0	0	0	0	oblate conovoid	0	1	0	0	2	0	1.99
gilbert	8.4	8.08	1.04	8.08	62.07	0	0	0	0	hemispherical	1	1	0	0	2	0	3.79
gilbert	8.01	6.69	1.2	6.69	49.65	0	0	0	0	hemispherical	1	1	0	0	2	0	2.83
gilbert	12.79	10.98	1.16	10.98	119.09	0	0	0	0	ovoid	1	1	0	0	1	0	4.51
gilbert	7.18	7.18	1	5.02	29.29	0	0	0	0	hemispherical	1	1	0	0	2	0	2.63
gilbert	5.94	5.94	1	5.21	30.51	0	0	0	0	hemispherical	1	1	0	0	2	0	2.98
gilbert	4.56	4.56	1	2.42	8.18	0	0	0	0	hemispherical	1	1	0	0	2	0	1.19
gilbert	8.7	8.39	1.04	8.39	34.95	0	0	0	0	hemispherical	1	1	0	0	2	0	3.73
gilbert	7.34	7.34	1	5.72	65.33	0	0	0	0	hemispherical	1	1	0	0	2	0	2.81
gilbert	14.25	11.89	1.2	11.89	133.04	0	0	0	0	ovoid	2	1	0	0	1	0	6.04
gilbert	6.78	6	1.13	5.51	30.9	0	0	0	0	oblate conovoid	2	1	0	0	2	0	3.11
gilbert	13.72	11.68	1.17	11.68	131.85	0	0	0	0	ovoid	2	1	0	0	1	0	5.14
gilbert	16.01	12.44	1.29	12.4	167.1	0	0	0	0	ovoid	0	1	0	0	1	0	7.29
gilbert	10.25	9.22	1.11	9.22	84.46	0	0	0	0	ovoid	1	1	0	0	1	0	3.59
gilbert	17	14.56	1.17	14.56	166.92	0	0	0	0	ovoid	0	1	0	0	1	0	8.34
gilbert	15.12	13.58	1.11	13.58	154.6	0	0	0	0	ovoid	1	1	0	0	1	0	7.76
gilbert	7.74	7.74	1	5.42	30.66	0	0	0	0	hemispherical	1	1	0	0	2	0	2.63
gilbert	12.54	10.08	1.24	10.08	96.89	0	0	0	0	prolate	0	1	4.32	2	1	0	4.22
gilbert	8.31	8.16	1.02	8.16	51.53	0	0	0	0	oblate conovoid	2	1	0	0	2	0	4.1
gilbert	7.16	5.08	1.41	5.08	20.2	0	0	0	0	oblate conovoid	2	1	0	0	2	0	1.88
gilbert	7.62	7.62	1	6.88	34.42	0	0	0	0	oblate conovoid	2	1	0	0	2	0	3.79
gilbert	10.02	9.38	1.07	9.38	75.18	0	0	0	0	ovoid	1	1	0	0	1	0	5.03
gilbert	9.44	9.38	1.01	9.38	83.58	0	0	0	0	ovoid	1	1	0	0	1	0	5.39
gilbert	12.13	10.86	1.12	10.86	95.93	0	0	0	0	ovoid	1	1	0	0	1	0	5.53
gilbert	4.75	4.53	1.05	3	24.19	0	0	0	0	oblate conovoid	2	1	0	0	2	0	2.34
gilbert	9.76	8.54	1.14	8.54	67.71	0	0	0	0	ovoid	1	1	0	0	1	0	3.17
gilbert	5.44	5.44	1	2.06	12.16	0	0	0	0	hemispherical	1	1	0	0	2	0	1.65
gilbert	10.04	8.57	1.17	8.57	68.53	0	0	0	0	ovoid	1	1	0	0	1	0	4.1
gilbert	17.26	14.72	1.17	14.72	205.35	0	0	0	0	ovoid	2	1	2.63	1	1	0	7.87
gilbert	18.2	14	1.3	14	196.58	0	0	0	0	ovoid	1	1	5	3	1	0	9.74
gilbert	13.08	11.6	1.13	11.6	124.23	0	0	0	0	ovoid	1	1	0	0	1	0	6.06
gilbert	8.15	4.45	1.83	4.45	27	0	0	0	0	hemispherical	1	1	0	0	2	0	2.7
gilbert	5.49	5.46	1.01	5.46	25.01	0	0	0	0	spherical	0	1	0	0	1	0	2.05
gilbert	11.23	9.05	1.24	9.05	89	0	0	0	0	spherical	0	1	0	0	1	0	4.73
gilbert	7.84	7.76	1.01	7.76	46.55	0	0	0	0	oblate conovoid	1	1	0	0	2	0	2.61
gilbert	7.18	6.74	1.07	6.74	35.18	0	0	0	0	oblate conovoid	2	1	0	0	2	0	2.71
gilbert	6.64	5.95	1.12	5.95	33.45	0	0	0	0	spherical	2	1	0	0	1	0	2.49
gilbert	10.67	10.34	1.03	10.34	99.27	0	0	0	0	spherical	2	1	0	0	1	0	5.16
gilbert	7.07	6.37	1.11	6.37	32.19	0	0	0	0	spherical	2	1	0	0	1	0	1.97
gilbert	6.86	5.63	1.22	5.63	26.39	0	0	0	0	spherical	2	1	0	0	1	0	1.95
gilbert	7.66	6.78	1.13	6.78	41.03	0	0	0	0	spherical	1	1	0	0	1	0	1.95
gilbert	6.8	6.74	1.01	6.74	38.36	0	0	0	0	spherical	1	1	0	0	1	0	1.57
gilbert	9.13	8.34	1.09	8.34	68.58	0	0	0	0	hemispherical	1	1	0	0	2	0	3.07
gilbert	6.83	6.1	1.12	6.1	34.08	0	0	0	0	hemispherical	1	1	0	0	2	0	2.1
gilbert	5.29	5.09	1.04	5.09	22.94	0	0	0	0	hemispherical	1	1	0	0	2	0	1.54
eremo	3.99	3.99	1	3.99	12.61	0	0	0	0	spherical	0	1	0	0	1	0	1.64
eremo	2	2	1	2	3.39	0	0	0	0	spherical	0	1	0	0	1	0	0.7
eremo	1.88	1.88	1	1.88	4.2	0	0	0	0	spherical	0	1	0	0	1	0	0.74
eremo	4.73	4.73	1	4.73	18.9	0	0	0	0	spherical	0	1	0	0	1	0	2.05
eremo	4.65	3.91	1.19	3.91	14.46	0	0	0	0	prolate	0	1	0	0	1	0	1.35
eremo	3.89	3.89	1	3.89	11.09	0	0	0	0	spherical	0	1	0	0	1	0	1.17
eremo	4.63	4.63	1	4.63	16.53	0	0	0	0	spherical	0	1	0	0	1	1	2.05
eremo	3.1	3.1	1	3.1	9	0	0	0	0	spherical	0	1	0	0	1	0	1.25
eremo	4.9	4.9	1	4.9	20.14	0	0	0	0	spherical	0	1	0	0	1	0	2.65
eremo	2.76	2.76	1	2.76	6.57	0	0	0	0	spherical	0	1	0	0	1	0	1.74
eremo	3.38	3.38	1	3.38	9.97	0	0	0	0	spherical	0	1	0	0	1	0	1.44
eremo	2.63	2.63	1	2.63	5.17	0	0	0	0	spherical	0	1	0	0	1	0	1.13
eremo	4.13	4.13	1	4.13	13.66	0	0	0	0	spherical	0	1	0	0	1	0	2.67
eremo	2.58	2.58	1	2.58	5.1	0	0	0	0	spherical	0	1	0	0	1	0	1.3
eremo	4.5	4.1	1.1	4.1	14.31	0	0	0	0	prolate	0	1	0	0	1	0	1.74
eremo	4.05	3.96	1.02	3.96	12.67	0	0	0	0	prolate	1	1	0	0	1	1	2.07
eremo	3.05	3.05	1	3.05	9	0	0	0	0	spherical	0	1	0	0	1	0	1.65
eremo	4.06	3.83	1.06	3.83	13.63	0	0	0	0	prolate	0	1	0	0	1	0	1.85
eremo	3.42	3.42	1	3.42	11	0	0	0	0	spherical	0	1	0	0	1	0	1.14
eremo	4.32	4.32	1	4.32	15	0	0	0	0	spherical	0	1	0	0	1	0	1.81
eremo	4.12	4.12	1	4.12	14.91	0	0	0	0	spherical	0	1	0	0	1	1	1.7
eremo	3.15	3.15	1	3.15	9.46	0	0	0	0	spherical	0	1	0	0	1	0	1.43
eremo	3.43	3.43	1	3.43	10.89	0	0	0	0	spherical	1	1	0	0	1	0	1.95
eremo	3.89	3.89	1	3.89	12.97	0	0	0	0	spherical	0	1	0	0	1	1	1.79
eremo	3.36	3.36	1	3.36	9.65	0	0	0	0	spherical	1	1	0	0	1	0	1.45
eremo	2.77	2.77	1	2.77	7.88	0	0	0	0	spherical	1	1	0	0	1	0	1.44
eremo	4.43	4.43	1	4.43	15	0	0	0	0	spherical	0	1	0	0	1	0	2.06
eremo	2.78	2.78	1	2.78	7.15	0	0	0	0	spherical	0	1	0	0	1	0	1.55
eremo	2.58	2.58	1	2.58	5.78	0	0	0	0	spherical	0	1	0	0	1	0	0.93
eremo	4.11	4.11	1	4.11	12.89	0	0	0	0	spherical	1	1	0	0	1	1	2.05
eremo	2.4	2.4	1	2.4	4.68	0	0	0	0	spherical	0	1	0	0	1	0	0.83
eremo	2.89	2.89	1	2.89	7.61	0	0	0	0	spherical	1	1	0	0	1	0	1.14
eremo	3.07	3.07	1	3.07	7.23	0	0	0	0	spherical	0	1	0	0	1	0	1.44
eremo	2.39	2.39	1	2.39	4.55	0	0	0	0	spherical	0	1	0	0	1	0	1.13
eremo	2.47	2.47	1	2.47	5.08	0	0	0	0	spherical	0	1	0	0	1	0	1.02
eremo	4.58	3.86	1.19	3.86	14	0	0	0	0	prolate	0	1	0	0	1	0	2.46
eremo	5.14	5.14	1	5.14	21	0	0	0	0	spherical	0	1	0	0	1	0	2.25
eremo	2.7	2.7	1	2.7	7	0	0	0	0	spherical	0	1	0	0	1	0	1.54
eremo	3.89	3.89	1	3.89	12	0	0	0	0	spherical	0	1	0	0	1	0	1.64
eremo	3.69	3.69	1	3.69	10.55	0	0	0	0	spherical	0	1	0	0	1	0	1.74
eremo	3.49	3.49	1	3.49	7.6	0	0	0	0	spherical	0	1	0	0	1	0	1.55
eremo	3.07	2.17	1.41	2.17	5.64	0	0	0	0	hemispherical	1	1	0	0	2	0	1.62
eremo	2.17	2.17	1	2.17	3.43	0	0	0	0	spherical	0	1	0	0	1	0	1.03
eremo	7.07	6.37	1.11	6.37	17.69	0	0	0	0	spherical	0	1	0	0	1	0	1.95
eremo	6.86	5.63	1.22	5.63	8.51	0	0	0	0	spherical	0	1	0	0	1	0	1.23
eremo	7.66	6.78	1.13	6.78	6.27	0	0	0	0	spherical	0	1	0	0	1	0	0.92
eremo	6.8	6.74	1.01	6.74	12.3	0	0	0	0	spherical	0	1	0	0	1	0	2.15
eremo	9.13	8.34	1.09	8.34	12.35	0	0	0	0	spherical	0	1	0	0	1	0	1.84
eremo	6.83	6.1	1.12	6.1	6	0	0	0	0	spherical	0	1	0	0	1	0	0.92
eremo	5.29	5.09	1.04	5.09	6.28	0	0	0	0	spherical	0	1	0	0	1	0	1.13
calpo	2.6	2.6	1	2.6	5.33	0	0	0	0	spherical	0	1	0	0	1	0	1.25
calpo	2.16	1.75	1.23	1.75	3.49	0	0	0	0	ovoid	0	1	0	0	1	0	0.72
calpo	2.36	2.36	1	2.36	4.13	0	0	0	0	spherical	0	1	0	0	1	0	0.83
calpo	2.66	2.66	1	2.66	6	0	0	0	0	spherical	0	1	0	0	1	0	1.52
calpo	1.84	1.84	1	1.84	3.13	0	0	0	0	spherical	0	1	0	0	1	0	1.33
calpo	2.29	2.29	1	2.29	4.4	0	0	0	0	spherical	0	1	0	0	1	0	1.33
calpo	2.27	2.27	1	2.27	4	0	0	0	0	spherical	0	1	0	0	1	0	0.7
calpo	1.81	1.81	1	1.81	3.34	0	0	0	0	spherical	0	1	0	0	1	0	0.93
calpo	1.69	1.69	1	1.69	2.3	0	0	0	0	spherical	0	1	0	0	1	0	0.94
calpo	2.15	2.15	1	2.15	3.12	0	0	0	0	spherical	0	1	0	0	1	0	0.93
calpo	2.66	2.66	1	2.66	3.52	0	0	0	0	spherical	0	1	0	0	1	0	1.59
calpo	2.43	2.43	1	2.43	3.51	0	0	0	0	spherical	0	1	0	0	1	0	0.93
calpo	1.92	1.92	1	1.92	3.29	0	0	0	0	spherical	0	1	0	0	1	0	1.23
calpo	2.16	2.16	1	2.16	4.6	0	0	0	0	spherical	0	1	0	0	1	0	1.13
calpo	2.05	2.05	1	2.05	3.31	0	0	0	0	spherical	1	1	0	0	1	0	1.05
calpo	2.87	2.87	1	2.87	6.4	0	0	0	0	spherical	0	1	0	0	1	0	1.33
calpo	2.05	2.05	1	2.05	4	0	0	0	0	spherical	0	1	0	0	1	0	0.92
calpo	1.96	1.96	1	1.96	3.43	0	0	0	0	spherical	0	1	0	0	1	0	0.61
calpo	2.35	2.35	1	2.35	4.35	0	0	0	0	spherical	0	1	0	0	1	0	0.92
calpo	2.15	2.15	1	2.15	5.1	0	0	0	0	spherical	0	1	0	0	1	0	0.83
calpo	1.95	1.95	1	1.95	4.08	0	0	0	0	spherical	0	1	0	0	1	0	0.72
calpo	2.25	2.25	1	2.25	6.11	0	0	0	0	spherical	0	1	0	0	1	0	1.11
calpo	2.25	2.25	1	2.25	4.91	0	0	0	0	spherical	0	1	0	0	1	0	1.03
calpo	2.46	2.46	1	2.46	4.59	0	0	0	0	spherical	0	1	0	0	1	0	1.03
calpo	1.95	1.95	1	1.95	3.78	0	0	0	0	spherical	0	1	0	0	1	0	0.93
calpo	2.35	2.35	1	2.35	4.23	0	0	0	0	spherical	0	1	0	0	1	0	0.92
calpo	2.85	2.85	1	2.85	8.51	0	0	0	0	spherical	0	1	0	0	1	0	1.85
calpo	2.36	2.36	1	2.36	4.51	0	0	0	0	spherical	0	1	0	0	1	0	1.23
calpo	1.95	1.95	1	1.95	4.3	0	0	0	0	spherical	1	1	0	0	1	0	0.72
calpo	1.65	1.65	1	1.65	2.28	0	0	0	0	spherical	0	1	0	0	1	0	0.72
calpo	2.57	2.57	1	2.57	5.33	0	0	0	0	spherical	0	1	0	0	1	0	1.2
calpo	2.76	2.76	1	2.76	6.52	0	0	0	0	spherical	0	1	0	0	1	0	1.33
calpo	2.77	2.77	1	2.77	6.09	0	0	0	0	spherical	0	1	0	0	1	0	1.57
calpo	1.45	1.45	1	1.45	1.98	0	0	0	0	spherical	0	1	0	0	1	0	0.72
calpo	2.46	2.46	1	2.46	5.3	0	0	0	0	spherical	0	1	0	0	1	0	0.92
calpo	1.95	1.95	1	1.95	2.6	0	0	0	0	spherical	0	1	0	0	1	0	0.82
calpo	2.15	2.15	1	2.15	3.52	0	0	0	0	spherical	0	1	0	0	1	0	0.83
calpo	1.74	1.74	1	1.74	2.46	0	0	0	0	spherical	0	1	0	0	1	0	0.61
calpo	2.98	2.98	1	2.98	5.44	0	0	0	0	spherical	0	1	0	0	1	0	1.02
calpo	1.95	1.95	1	1.95	4.11	0	0	0	0	spherical	0	1	0	0	1	0	1.2
calpo	2.07	2.07	1	2.07	3.96	0	0	0	0	spherical	0	1	0	0	1	0	1.04
calpo	2.46	2.05	1.2	2.05	5.87	0	0	0	0	hemispherical	1	1	0	0	2	0	1.02
calpo	2.53	2.05	1.23	2.05	6.1	0	0	0	0	ovoid	0	1	0	0	1	0	1
calpo	2.96	2.38	1.24	2.38	5.72	0	0	0	0	prolate	0	1	0	0	1	0	1.39
calpo	2.82	2.82	1	2.82	6.15	0	0	0	0	spherical	0	1	0	0	1	0	1.41
calpo	2.31	2.24	1.03	2.24	5.34	0	0	0	0	hemispherical	1	1	0	0	1	0	1.15
calpo	2.76	1.94	1.42	1.94	4.03	0	0	0	0	hemispherical	1	1	0	0	1	0	1.38
calpo	2.68	2.46	1.09	2.46	3.86	0	0	0	0	hemispherical	1	1	0	0	1	0	1.34
calpo	2.96	2.1	1.41	2.1	4.45	0	0	0	0	ovoid	0	1	0	0	1	0	1.48
calpo	2.5	2.5	1	2.5	4.84	0	0	0	0	spherical	0	1	0	0	1	0	1.25
sarcoph	14.16	14.16	1	12.57	143.83	0	0	0	0	quadrangular	6	1	0	0	3	0	5.92
sarcoph	20.9	13.71	1.52	13.71	192.11	0	0	0	0	polygon	7	1	0	0	3	0	5.64
sarcoph	17.49	12.45	1.4	12.45	153.67	0	0	0	0	polygon	8	1	0	0	3	0	4.4
sarcoph	21.84	15.25	1.43	15.25	294.44	0	0	0	0	polygon	9	1	0	0	3	0	6.45
sarcoph	12.56	11.14	1.13	11.14	136.42	0	0	0	0	polygon	6	1	0	0	3	0	6.63
sarcoph	14.14	11.62	1.22	11.62	141.63	0	0	0	0	polygon	4	1	0	0	3	0	5.94
sarcoph	11.87	9.98	1.19	9.98	113.99	0	0	0	0	quadrangular	6	1	0	0	3	0	5.5
sarcoph	11.27	9.98	1.13	9.88	125.26	0	0	0	0	polygon	7	1	0	0	3	0	4.66
sarcoph	12.47	12.21	1.02	12.21	137.97	0	0	0	0	polygon	6	1	0	0	3	0	5.76
sarcoph	11.2	11.1	1.01	11.1	104	0	0	0	0	polygon	7	1	0	0	3	0	4.73
sarcoph	7.96	5.83	1.37	5	42.99	0	0	0	0	quadrangular	6	1	0	0	3	0	3
sarcoph	5.48	5.04	1.09	4.55	25	0	0	0	0	quadrangular	5	1	0	0	3	0	2.3
sarcoph	18.22	12.52	1.46	12.5	176	0	0	0	0	quadrangular	6	1	0	0	3	0	5.08
sarcoph	14.68	14.68	1	14.68	147	0	0	0	0	polygon	7	1	0	0	3	0	4.03
sarcoph	10.92	9.43	1.16	9.43	72	0	0	0	0	polygon	7	1	0	0	3	0	4.45
sarcoph	10.08	8.76	1.15	8.76	82	0	0	0	0	quadrangular	6	1	0	0	3	0	2.91
sarcoph	11.45	10.45	1.1	10.45	116	0	0	0	0	quadrangular	6	1	0	0	3	0	6.38
sarcoph	13.56	11.33	1.2	11.33	135.67	0	0	0	0	polygon	7	1	0	0	3	0	3.69
sarcoph	16.49	9.73	1.69	9.73	148	0	0	0	0	polygon concaveconvex	6	1	0	0	3	0	5.45
sarcoph	12.58	12.23	1.03	12.23	120.81	0	0	0	0	polygon	7	1	0	0	3	0	6
sarcoph	12.23	10	1.22	10	96.81	0	0	0	0	polygon	7	1	0	0	3	0	7.44
sarcoph	14.37	11.21	1.28	11.21	119.21	0	0	0	0	polygon	6	1	0	0	3	0	10.01
sarcoph	12.36	11.77	1.05	11.77	117.06	0	0	0	0	hemispherical	1	1	0	0	2	0	6.24
sarcoph	12.5	10.85	1.15	10.85	10.85	0	0	0	0	hemispherical	3	1	5.03	4	2	0	5.16
sarcoph	17	10.04	1.69	10.4	131.55	0	0	0	0	polygon	9	1	0	0	3	0	6.1
sarcoph	14.87	10.67	1.39	10.67	141.83	0	0	0	0	polygon	7	1	0	0	3	0	5.52
sarcoph	9.88	8.25	1.2	8.25	85.73	0	0	0	0	polygon	7	1	0	0	3	0	4.92
sarcoph	10.04	6.69	1.5	6.69	70.08	0	0	0	0	polygon	7	1	0	0	3	0	4.85
sarcoph	10.82	9.14	1.18	9.14	85.49	0	0	0	0	polygon	7	1	0	0	3	0	4.2
sarcoph	9.91	8.44	1.17	8.44	88.71	0	0	0	0	polygon	7	1	0	0	3	0	4.9
sarcoph	10.86	9.58	1.13	9.58	91.81	0	0	0	0	polygon	7	1	0	0	3	0	4.72
sarcoph	10.2	9.13	1.12	9.13	91.65	0	0	0	0	polygon	6	1	0	0	3	0	5.27
sarcoph	15.69	9.65	1.63	9.65	130.79	0	0	0	0	polygon concaveconvex	7	1	0	0	3	0	6.16
sarcoph	10.7	8.03	1.33	8.03	79.75	0	0	0	0	polygon	6	1	0	0	3	0	4.64
sarcoph	10.86	9.73	1.12	9.76	85.53	0	0	0	0	polygon	7	1	0	0	3	0	5.754
sarcoph	8.78	5.57	1.58	5.57	51.99	0	0	0	0	polygon	6	1	0	0	3	0	4.45
sarcoph	20.15	15.79	1.28	5.57	308.59	0	0	0	0	polygon	6	1	0	0	3	0	9.24
sarcoph	20.81	16.35	1.27	5.57	232.32	0	0	0	0	polygon	7	1	0	0	3	0	6.96
sarcoph	23.75	12.01	1.98	5.57	181.22	0	0	0	0	polygon	7	1	0	0	3	0	6.07
sarcoph	17.1	14.59	1.17	5.57	205.63	0	0	0	0	polygon	9	1	0	0	3	0	13.16
sarcoph	19.99	13.95	1.43	5.57	163.25	0	0	0	0	polygon	9	1	0	0	3	0	5.95
sarcoph	16.41	12.4	1.32	5.57	193.32	0	0	0	0	polygon	6	1	0	0	3	0	9.76
sarcoph	17.72	15	1.18	5.57	275.54	0	0	0	0	polygon	7	1	0	0	3	0	9.31
sarcoph	18.26	16.95	1.08	7.53	61.53	0	0	0	0	polygon	6	1	0	0	3	0	3.58
sarcoph	11	9.09	1.21	9.09	69.42	0	0	0	0	polygon	6	1	0	0	3	0	3.62
sarcoph	9.63	9.45	1.02	9.45	82.19	0	0	0	0	polygon	7	1	0	0	3	0	4.92
sarcoph	12.47	10.5	1.19	10.5	102.83	0	0	0	0	polygon	7	1	0	0	3	0	4.7
sarcoph	9.01	8.87	1.02	8.87	55.17	0	0	0	0	polygon	7	1	0	0	3	0	4.83
sarcoph	9.41	7.81	1.2	7.81	60.64	0	0	0	0	polygon	5	1	0	0	3	0	4.5
sarcoph	20.15	15.79	1.28	10	258.38	0	0	0	0	polygon	9	1	0	0	3	0	9.77
xylia	6.27	5.27	1.19	5.27	26.26	0	0	0	0	prolate	0	1	0	0	1	0	1.77
xylia	2.98	2.7	1.1	2.7	6.67	0	0	0	0	prolate	0	1	0	0	1	0	0.93
xylia	4.27	3.69	1.16	3.69	13.63	0	0	0	0	prolate	0	1	0	0	1	0	1.23
xylia	2.9	2.26	1.28	2.69	5.15	0	0	0	0	hemispherical	1	1	0	0	2	0	1.13
xylia	2.81	2.59	1.08	2.59	5.35	0	0	0	0	hemispherical	1	1	0	0	2	0	1.3
xylia	4.05	2.7	1.5	2.7	8.46	0	0	0	0	ovoid	0	1	0	0	1	0	1.47
xylia	3.38	3.07	1.1	3.07	8.27	0	0	0	0	prolate	1	1	0	0	1	0	2.27
xylia	2.87	2.87	1	2.87	7	0	0	0	0	spherical	0	1	0	0	1	0	1.03
xylia	4.15	3.69	1.12	3.69	11.74	0	0	0	0	ovoid	0	1	0	0	1	0	1.79
xylia	2.77	2.66	1.04	2.66	5	0	0	0	0	prolate	0	1	0	0	1	0	0.93
xylia	5.34	3.62	1.48	3.62	14.56	0	0	0	0	ovoid	0	1	0	0	1	0	1.96
xylia	3.38	3.28	1.03	3.28	10.53	0	0	0	0	spherical	0	1	0	0	1	0	1.62
xylia	5.2	5.2	1	5.2	19	0	0	0	0	spherical	0	1	0	0	1	0	2.32
xylia	5.25	4.49	1.17	4.49	16.75	0	0	0	0	ovoid	0	1	0	0	1	0	1.64
xylia	4.78	4.78	1	4.78	20	0	0	0	0	spherical	1	1	0	0	1	0	1.85
xylia	3.38	3.07	1.1	3.07	8.9	0	0	0	0	prolate	0	1	0	0	1	0	1.64
xylia	4.76	3.71	1.28	3.71	14.12	0	0	0	0	prolate	1	1	0	0	1	0	1.89
xylia	4.22	4.13	1.02	4.13	15.62	0	0	0	0	ovoid	2	1	0	0	1	0	2.17
xylia	3.4	3.18	1.07	3.18	9.08	0	0	0	0	spherical	1	1	0	0	1	0	1.65
xylia	5.6	4.65	1.2	4.65	21.12	0	0	0	0	prolate	1	1	0	0	1	0	2.29
xylia	4.45	3.44	1.29	3.44	11.84	0	0	0	0	ovoid	1	1	0	0	1	0	1.42
xylia	4.18	4.18	1	4.18	13.66	0	0	0	0	spherical	0	1	0	0	1	0	1.44
xylia	2.99	2.64	1.13	2.64	6.71	0	0	0	0	prolate	1	1	0	0	1	0	1.02
xylia	3.2	3.2	1	3.2	8.57	0	0	0	0	spherical	1	1	0	0	1	0	1.85
xylia	3.83	2.11	1.82	2.11	10.05	0	0	0	0	hemispherical	1	1	0	0	2	0	1.45
xylia	4.06	3.21	1.26	3.21	10.82	0	0	0	0	hemispherical	1	1	0	0	2	0	2.25
xylia	5.31	4.12	1.29	4.12	15.35	0	0	0	0	prolate	1	1	0	0	1	0	1.59
xylia	5.77	5.04	1.14	5.04	23.53	0	0	0	0	prolate	1	1	0	0	1	0	2.16
xylia	4.22	3.21	1.31	3.21	10.42	0	0	0	0	ovoid	0	1	0	0	1	0	1.64
xylia	6	4.51	1.33	4.51	20.11	0	0	0	0	ovoid	1	1	0	0	1	0	2.11
xylia	5.13	2.98	1.72	2.98	15.29	0	0	0	0	hemispherical	1	1	0	0	2	0	1.74
xylia	5.45	4.18	1.3	4.18	17.82	0	0	0	0	prolate	1	1	0	0	1	0	3.18
xylia	2.62	2.62	1	2.62	5.76	0	0	0	0	spherical	0	1	0	0	1	0	0.82
xylia	2.2	2.2	1	2.2	4	0	0	0	0	spherical	0	1	0	0	1	0	1
xylia	4.93	4.43	1.11	4.43	17	0	0	0	0	spherical	1	1	0	0	1	0	2.11
xylia	6.21	5.51	1.13	5.51	29.98	0	0	0	0	prolate	1	1	0	0	1	0	2.05
xylia	4.64	3.55	1.31	3.55	11.17	0	0	0	0	ovoid	1	1	0	0	1	0	0.72
xylia	5.45	4.03	1.35	4.03	16.51	0	0	0	0	ovoid	1	1	0	0	1	0	1.13
xylia	3.84	3.26	1.18	3.26	11.71	0	0	0	0	prolate	1	1	0	0	1	0	1.55
xylia	6.56	3.43	1.91	3.43	6.56	0	0	0	0	prolate	2	1	0	0	2	0	1.3
xylia	4.6	4.34	1.06	4.34	17.95	0	0	0	0	prolate	1	1	0	0	1	0	1.95
xylia	4.61	3.78	1.22	3.78	14.33	0	0	0	0	prolate	0	1	0	0	1	0	1.74
xylia	3.92	3.13	1.25	3.13	10.24	0	0	0	0	ovoid	2	1	0	0	1	0	1.39
xylia	5.62	5.43	1.03	5.43	25.45	0	0	0	0	ovoid	1	1	0	0	1	0	1.84
xylia	4.5	3.33	1.35	3.33	10	0	0	0	0	ovoid	0	1	0	0	1	0	0.94
xylia	5.02	4.7	1.07	4.7	22.2	0	0	0	0	spherical	2	1	0	0	1	0	1.55
xylia	2.78	2.36	1.18	2.36	8.15	0	0	0	0	spherical	2	1	0	0	1	0	1.33
xylia	2.97	2.46	1.21	2.46	6	0	0	0	0	spherical	1	1	0	0	1	0	1.33
xylia	3.09	2.87	1.08	2.87	7.75	0	0	0	0	spherical	1	1	0	0	1	0	1.57
xylia	3.85	3.25	1.18	3.25	11.43	0	0	0	0	spherical	1	1	0	0	1	0	1.25
treculia	8.91	5.07	1.76	5.07	39.15	0	0	0	0	ovoid	0	1	0	0	1	0	3.63
treculia	7.5	4.92	1.52	4.92	25.04	0	0	0	0	oblate conovoid	0	1	0	0	1	0	3.4
treculia	8.38	6.99	1.2	6.99	38.74	0	0	0	0	ovoid	1	1	0	0	1	0	3.42
treculia	4.81	4.31	1.12	4.31	12.82	0	0	0	0	triangular	3	1	0	0	2	0	1.9
treculia	6.97	5.21	1.34	5.21	29.15	0	0	0	0	ovoid	0	1	0	0	1	0	2.53
treculia	11.6	8.22	1.41	8.22	66.6	0	0	0	0	ovoid	0	1	0	0	1	0	4.1
treculia	7.83	5.74	1.36	5.74	30.67	0	0	0	0	oblate conovoid	0	1	0	0	1	0	3.04
treculia	4.94	4.18	1.18	4.18	14.95	0	0	0	0	oblate conovoid	0	1	0	0	1	0	2.47
treculia	6.91	6.11	1.13	6.11	36.2	0	0	0	0	ovoid	0	1	0	0	1	0	2.75
treculia	7.91	5.86	1.35	5.86	29	0	0	0	0	ovoid	0	1	0	0	1	0	3.21
treculia	6.52	4.92	1.33	4.92	27.78	0	0	0	0	ovoid	1	1	0	0	1	0	2.49
treculia	5.78	4.57	1.26	4.57	23.98	0	0	0	0	ovoid	1	1	0	0	1	0	1.65
treculia	8.43	5.91	1.43	5.91	34.9	0	0	0	0	ovoid	0	1	0	0	1	0	3.19
treculia	5.93	5.03	1.18	5.03	27.5	0	0	0	0	ovoid	1	1	0	0	1	0	2.97
treculia	6.16	4.97	1.24	4.97	22.8	0	0	0	0	ovoid	0	1	0	0	1	0	1.95
treculia	5.12	4.81	1.06	4.81	18.45	0	0	0	0	ovoid	0	1	0	0	1	0	2.05
treculia	7.41	5.74	1.29	5.74	35.56	0	0	0	0	ovoid	0	1	0	0	1	0	2.95
treculia	6.96	5.65	1.23	5.65	31.28	0	0	0	0	ovoid	0	1	0	0	1	0	1.87
treculia	15.73	8.65	1.82	8.65	112.17	0	0	0	0	pyriform	0	1	0	0	1	0	6.65
treculia	6.69	4.57	1.46	4.57	21.49	0	0	0	0	oblate conovoid	0	1	0	0	1	0	2.66
treculia	7.36	5	1.47	5	29.18	0	0	0	0	pyriform	0	1	0	0	1	0	2.9
treculia	4.99	4.36	1.14	4.36	20.12	0	0	0	0	spherical	1	1	0	0	1	0	1.88
treculia	6.7	6.42	1.04	6.42	33.52	0	0	0	0	ovoid	0	1	0	0	1	0	3.08
treculia	6.92	5.28	1.31	5.28	28.34	0	0	0	0	ovoid	0	1	0	0	1	0	2.66
treculia	9.03	7.33	1.23	7.33	50.23	0	0	0	0	ovoid	0	1	2.03	2	1	0	2.82
treculia	9.42	7.99	1.18	7.99	59.23	0	0	0	0	plano-convex	0	1	1.85	1	1	0	3.66
treculia	11.27	7.33	1.54	7.33	67.5	0	0	0	0	ovoid	0	1	0	0	1	0	4.77
treculia	6.7	6.05	1.11	6.05	31.26	0	0	0	0	ovoid	0	1	0	0	1	0	3.35
treculia	8.46	6.53	1.3	6.53	39.46	0	0	0	0	ovoid	0	1	0	0	1	0	2.25
treculia	7.67	6.64	1.16	6.64	35.62	0	0	0	0	prolate	0	1	0	0	1	0	2.77
treculia	6.65	5.32	1.25	5.32	28.98	0	0	0	0	ovoid	1	1	0	0	1	0	2.66
treculia	10.58	7.47	1.42	7.47	60.42	0	0	0	0	ovoid	0	1	0	0	1	0	4.55
treculia	5.68	5.31	1.07	5.31	23.85	0	0	0	0	hemispherical	1	1	0	0	1	0	2.07
treculia	6.43	5.09	1.26	5.09	24.92	0	0	0	0	ovoid	0	1	0	0	1	0	1.85
treculia	8.99	6.33	1.42	6.33	46.95	0	0	0	0	ovoid	0	1	0	0	1	0	4.54
treculia	7.97	5.58	1.43	5.58	33.01	0	0	0	0	prolate	0	1	0	0	1	0	2.44
treculia	6.11	5.74	1.06	5.74	28.51	0	0	0	0	hemispherical	0	1	0	0	1	1	2.93
treculia	7.15	5.47	1.31	5.47	31.15	0	0	0	0	ovoid	1	1	0	0	1	0	3.21
treculia	7.34	5.6	1.31	5.6	32.68	0	0	0	0	ovoid	0	1	0	0	1	0	3.2
treculia	8.17	4.98	1.64	4.98	33.67	0	0	0	0	plano-convex	0	1	0	0	1	0	3.98
treculia	3.08	2.97	1.04	2.97	7.5	0	0	0	0	spherical	0	1	0	0	1	0	1.23
treculia	3.29	2.97	1.11	2.97	8.41	0	0	0	0	spherical	0	1	0	0	1	0	1.43
treculia	7.17	5.19	1.38	5.19	26.68	0	0	0	0	ovoid	0	1	7.7	5.84	1	0	2.83
treculia	12.47	10.07	1.24	10.07	89.85	0	0	0	0	ovoid	0	1	0	0	1	0	5.85
treculia	7.23	7.06	1.02	7.06	37.1	0	0	0	0	spherical	0	1	0	0	1	1	3.48
treculia	13.32	10.14	1.31	10.14	93.77	0	0	0	0	ovoid	0	1	0	0	1	0	6.33
treculia	5.96	4.1	1.45	4.1	20.23	0	0	0	0	hemispherical	0	1	0	0	1	0	2.98
treculia	5.04	4.42	1.14	4.42	18.39	0	0	0	0	hemispherical	0	1	0	0	1	0	2.52
treculia	9.73	6.58	1.48	6.58	47.73	0	0	0	0	ovoid	0	1	0	0	1	0	3.91
treculia	9.63	8.5	1.13	8.5	58.52	0	0	0	0	prolate	1	1	0	0	1	0	4.1

## Sheet: Supplementary Data 3
Microremains
		Chimp	Tina	Agathe	Rubra	Mkubwa	Clyde	Kendo	Leo	Lefkas	Zerlina	Castor	Fanny	Goma	Hector	Brutus	Noah	Ondine	Venus	Bijou	Dorry	Oreste	13438	Loukoum	Piment	Leonardo	Bambou	Ophelia
Starches			4	9	7	-	4	-	5	11	-	25	54	167	2	3	5	-	16	10	4	2	15	1	-	-	-	-
Possible starches			4	4	3	-	-	-	-	-	-	-	-	14	0	11	1	-	2	-	1	2	-	2	-	-	-	1
Phytoliths	Speroid echinate		14	71	90	4	18	181	100	10	110	55	98	70	21	129	30	15	58	72	112	34	69	8	-	-	-	-
	Long cells		3	3	10	1	2	12	9	3	17	-	3	14	-	4	2	1	4	1	9	2	3	3	-	-	-	-
	Cylindroid		1	-	1	-	-	2	1	-	-	2	-	-	-	1	-	1	4	2	1	-	-	4	-	-	-	-
	Grass short cell		-	3	2	-	3	2	1	-	-	1	-	1	-	7	2	-	3	-	2	-	-	1	-	-	-	-
	Hair cell		-	2	3	3	-	6	1	-	3	3	1	3	1	6	6	4	7	4	6	-	3	3	-	-	-	-
	Acicular hair cell		1	-	-	-	-	-	-	-	1	-	1	2	-	-	1	-	3	1	-	2	-	-	-	-	-	-
	Bulliform		3	3	3	-	-	10	3	1	1	-	5	3	1	4	1	2	4	2	4	1	1	1	-	-	-	-
	Parallepipedal		-	2	3	1	2	11	5	2	6	-	-	1	-	4	2	1	5	3	7	-	2	-	-	-	-	-
	Plate		1	-	1	-	-	2	1	1	1	-	-	1	-	2	-	-	1	-	2	-	-	-	-	-	-	-
	Undenti phytolith		6	9	7	2	1	7	5	2	7	4	-	2	1	3	3	1	7	2	15	1	2	2	-	-	-	-
	Tracheid		-	1	-	-	1	-	-	-	-	-	-	-	-	-	-	-	-	-	1	-	1	-	-	-	-	-
	Ellipsoid		-	-	-	-	-	-	-	-	1	-	1	1	-	1	-	1	1	-	-	-	1	-	-	-	-	-
Unsilicified plants cells	Monocots		-	1	1	-	-	-	-	-	3	1	-	2	1	3	-	-	-	-	-	-	-	-	-	-	-	-
	Dicots		-	3	-	-	-	-	-	-	2	-	-	-	-	-	-	-	-	1	-	-	2	-	-	-	-	-
	Unclear		6	10	13	-	-	6	1	6	3	3	7	4	2	14	14	1	2	12	3	1	4	1	-	-	1	-
	Stoma		-	-	-	-	-	1	-	-	-	-	1	-	-	-	-	-	-	1	-	-	-	-	-	-	-	-
	Dicot stoma		-	-	-	-	-	-	-	-	-	-	-	-	-	-	1	9	-	-	-	-	-	1	-	-	-	-
	Palm		-	-	-	-	-	-	-	-	-	-	2	-	-	2	-	-	-	-	1	-	-	-	-	-	-	-
	Spiral thickenings		-	-	13	-	-	-	-	-	-	-	-	3	-	-	-	-	-	1	-	-	2	-	-	-	-	-
	Honeycomb sheets		-	-	-	-	-	2	-	-	-	-	-	2	-	3	2	-	-	1	-	-	1	-	-	-	-	-
	Stellate hair		-	-	-	-	-	1	-	-	-	-	-	-	-	2	-	-	-	-	-	-	1	-	-	-	-	-
	Hairs		-	8	1	1	3	14	8	7	1	2	1	2	2	1	6	-	-	2	-	-	3	-	-	-	-	-
	Jigsaws		-	-	2	-	-	-	-	-	-	-	-	3	-	-	9	-	-	4	-	-	-	-	-	-	-	-
	Tracheid		-	-	-	-	-	1	-	-	-	-	-	1	1	-	-	-	-	-	-	-	-	-	-	-	-	-
Fungal spores			1	-	Many	-	-	-	-	Many	Many	Many	-	Many	Many	Many	Many	-	-	-	-	-	many	many	-	-	-	1
Diatoms			-	-	-	1	-	-	1	1	-	5	1	1	1	1	-	-	1	2	-	-	1	-	-	-	-	-
Pollen			-	-	-	-	-	-	1	-	-	-	5	1	3	-	-	-	2	5	2	-	2	-	-	-	-	-
Cystolith			-	-	-	-	-	-	-	-	-	-	-	-	-	-	-	-	1	1	-	-	1	-	-	-	-	-
Barbule			-	-	-	-	-	-	-	-	-	-	2	-	-	-	1	-	-	-	-	-	2	-	-	-	-	-
Indeterminate rods			1	-	-	-	-	-	-	-	-	-	-	8	-	-	-	-	-	-	-	-	-	-	-	-	-	-
Possible starch amyloplast (Aframomum?)			-	-	-	-	-	-	-	-	-	-	-	1	-	-	-	-	-	-	-	-	-	-	-	-	-	-
Oxalates																							15	-
Falcates			-	-	-	-	-	-	6	-	-	-	-	-	-	-	-	-	-	-	-	-	-	-	-	-	-	-
Cup hairs			-	-	-	-	-	9	-	-	-	-	-	-	-	-	-	-	-	-	-	-	-	-	-	-	-	-
Feather hair			-	-	-	-	-	1	-	-	-	-	-	-	-	-	-	-	-	-	-	-	-	-	-	-	-	-
Mammal hair			-	1	-	-	-	-	-	-	-	-	-	-	-	-	-	-	-	-	-	-	-	-	-	-	-	-
Insects			-	-	-	-	-	-	-	-	1	7	2	-	-	-	-	-	-	-	1	-	1	-	-	-	-	-
Insect hairs			-	-	-	-	-	-	-	1	-	-	-	-	-	-	-	-	-	1	-	-	-	-	-	-	-	-
insect scales			-	-	-	-	-	-	-	-	-	1	-	1	-	-	-	-	-	1	-	-	-	-	-	-	-	-
Unknown			4	5	7	2	-	-	4	3	-	5	3	2	2	5	4	-	1	2	1	1	2	-	-	-	-	-
Phytoliths sufficiently well preserved to be included in identification model			3	6	7	-	3	-	5	8	-	22	38	103	2	4	-	-	16	9	4	2	N/A	N/A	-	-	-	-
Starches sufficiently well preserved to be included in identification model			9	52	104	3	9	16	94	11	76	69	124	129	21	93	27	9	47	63	86	35	N/A	N/A	-	-	-	-

## Sheet: Supplementary Data 4 
	Contamination test results
									Contamination test key
									B4.31 = lab used for mounting slides
									B2.18 lab used for microscopy
Test ID	Location and test type	Date	Initals of lab member	Results
Co281	B.4.31 laminar flow cabinet before cleaning	2014-07-07	TB	56 native starch granules (maize, Triticeae, others), 19 gelatinized starch granules, slide very dirty and full of bacteria plus yellowish stuff (maybe rust)
Co282	B.4.31 laminar flow cabinet after cleaning	2014-07-07	TB	4 native starch granules, slide very clean, no bacteria and no rost
Co 283	B.2.18 right lab bench after before cleaning	2014-07-07	TB	8 starch granules, slide quite clean
Co 284	B.2.18 right lab bench after after cleaning	2014-07-07	TB	3 starch granules, slide quite clean
Co 285	B2.18 lab bench left, after clean	2014-07-14	RP	20 native starch granules (polyhedral, Triticeae, others), 1 spore, slide dirty
Co 286	B2.18 lab bench left, before clean	2014-07-14	RP	40 native starch granules, 2 damaged starch, 2 spores. slide dirty
Co 287	B 4.31 laminar flow cabinet before	2014-07-14	RP	3 starch granules (polyhedral and oval forms), slide quite clean
Co 288	B 4.31 laminar flow cabinet after	2014-07-14	RP	3 native starch granule (polyhedral and oval), many fibres, 1 pollen, 2 highly damaged starch, slide quite clean
Co 291	B2.18 Right lab bench before cleaning	2014-07-28	VS	56 simple starch granules (33 circular/lenticular, larger granules have indistinct cross ; 7 semicircular/lenticular; 7 oval/ovoid; 7 polygon/subangular, contain X shape fissures); 110 pollen grains; 596 spores
Co 292	B2.18 Right lab bench after cleaning	2014-07-28	VS	56 spores
Co 293	B4.31 Laminar flow cabinet (before)	2014-07-28	VS	4 spores
Co 294	B4.31 Laminar flow cabinet (after cleaning)	2014-07-28	VS	1 simple oval/ovoid starch granule; 2 pollen grains; 2 spores
Co 295	B.2.18 right lab bench before cleaning	2014-08-05	TB	251 spores, 26 pollen, 36 cell material, 2 stars, two starch corns (ovoid with a transverse fissure and one almost spherical)
Co 296	B2.18 lab bench after cleaning	2014-08-05	TB	46 spores, 5 cell material, 1 star
Co 297	B.4.31 lab bench left of laminar flow before cleaning	2014-08-05	TB	9 spores, 1 star
Co 298	B4.31 lab bench left of laminar flow after cleaning	2014-08-05	TB	2 spores, 1 pollen, 1 cell wall
Co 299	Mounting Glycerol	2014-08-07	TB	1 spore
Co 300	B2.18 lab bench next to centrifuge, before cleaning	2014-08-11	SIM	10 starches (spherical, ovoid, quadrangular), 1 gelatinized big starch, 2 broken ovoid starches, fibres, spores, some bacteria
Co 301	B 2.18 lab bench next to centrifuge, after cleaning	2014-08-11	SIM	1 probably little starch (spherical), slide quite clean, some hair, fibres, 1spore
Co 302	B 4.31 laminar flow cabinet before cleaning	2014-08-11	SIM	slide quite clean, little fibres, hairs, spores
Co 303	B 4.31 laminar flow cabinet after cleaning	2014-08-11	SIM	slide very clean only some fibres, hair, spores
Co 304	B 2.18 lab bench left to the sink before cleaning	2014-09-01	SIM	19 starches (very small spherical, hemispherical, ovoid gelatinized), fibres and hair; with foamsticks
Co 305	B 2.18 lab bench left to the sink after cleaning	2014-09-01	SIM	slide very clean only some fibres ; with foamsticks
Co 306	B 4.31 laminar flow cabinet inside before cleaning	2014-09-01	SIM	slide very clean some fibres and corrosion particles; with foamsticks
Co 307	B 4.31 laminar flow cabinet inside after cleaning	2014-09-01	SIM	slide very clean littel fibres and corrosion particles; with foamsticks
Co 308	B2.18 lab bench next to centrifuge, before cleaning	2014-09-08	TB	1 spherical starch, 3 spores, many fibres
Co 309	B 2.18 lab bench next to centrifuge, after cleaning	2014-09-08	TB	many fibres
Co 310	B 4.31 laminar flow cabinet before cleaning	2014-09-08	TB	many fibres
Co 311	B 4.31 laminar flow cabinet after cleaning	2014-09-08	TB	many fibres
Co 312	B2.18 lab bench next to centrifuge, before cleaning	2014-09-15	RP	1 spore; 2 starches
Co 313	B 2.18 lab bench next to centrifuge, after cleaning	2014-09-15	RP	2 starches
Co 314	B 4.31 laminar flow cabinet before cleaning	2014-09-15	RP	clean, no starch
Co 315	B 4.31 laminar flow cabinet after cleaning	2014-09-15	RP	1 plant debris; 5 starches;
Co 316	B 4.31 laminar flow cabinet before cleaning (kim wipe)	2014-09-23	VS	24 starches (7 circular/spherical, 9 oval/ovoid, 3 semicircular/lenticular, 5polygon/polyhedral), many wipe fibers
Co 317	B 4.31 laminar flow cabinet after cleaning (kim wipe)	2014-09-23	VS	25 starches (9circular/spherical, 4oval/ovoid, 9 semicircular/lenticular, 3 polygon/polyhedral), many wipe fibres
Co318a	B 2.18 next to the centrifuge before cleaning (kim wipe)	2014-09-23	SIM	1 starch (spherical), 18 fungal spores, some fibres, some hair
Co 318b	B 2.18 next to the centrifuge before cleaning (Specwipe Polynit)	2014-09-23	SIM	9 starches (4 spherical, 3 gelatinized, 2 ovoid) 34 fungal spores, some fibres, pollen, algae?
Co 319a	B 2.18 next to the centrifuge after cleaning (kim wipe)	2014-09-23	SIM	no starches, some littele fibres and hair
Co 319b	B 2.18 next to the centrifuge after cleaning (Specwipe Polynit)	2014-09-23	SIM	1star, 4 fungal spores, some little fibres and hair
Co 320	B 2.18 lab bench next to centrifuge, before cleaning	2014-09-29	CL
Co 321	B 2.18 lab bench next to centrifuge, after cleaning	2014-09-29	CL
Co 324	B 2.18 lab bench next to centrifuge, before cleaning	2014-10-13	TB	15 spores, 3 stars, 4 gelatinized starch grains (possibly Triticeae), 2 spherical starch grains (one damaged) and one hemispherical starch
Co 325	B 2.18 lab bench next to centrifuge, after cleaning	2014-10-13	TB	5 spores, one gelatinized starch, 2 pollen, 2 stars
Co 326	B 4.31 laminar flow cabinet before cleaning	2014-10-13	TB	6 spores, 3 pollen, 12 stars
Co 327	B 4.31 laminar flow cabinet after cleaning	2014-10-13	TB	10 spores, 2 pollen, one star
Co 328	B 4.31 laminar flow cabinet before cleaning	2014-10-20	RP	21 starches,
Co 336	B2.18 lab bench next to centrifuge, before cleaning (kim wipe)	2014-11-03	SIM	1 starch (spherical, damaged centre), a lot of fibres
Co 337	B 2.18 lab bench next to centrifuge, after cleaning (kim wipe)	2014-11-03	SIM	1starch (native, spherical, with open hilum), a lot of fibres
Co 338	B 4.31 laminar flow cabinet before cleaning (kim wipe)	2014-11-04	SIM	some fibres, some corrosion particles
Co 339	B 4.31 laminar flow cabinet after cleaning (kim wipe)	2014-11-04	SIM	slide quite clean, some fibres, some corrosion particles
Co 340	B 2.18 lab bench right side before cleaning	2014-11-17	TB	no starch, two spores, and two bordered pits
Co 341	B 2.18 lab bench right side after cleaning	2014-11-17	TB	no starch, three diatoms
Co 342	B 4.31 lab bench next to laminar flow before cleaning	2014-11-17	TB	one polyhedral starch, one gelatinized starch, one star
Co 343	B 4.31 lab bench next to laminar flow after cleaning	2014-11-17	TB	one damaged starch, one spore and many fibres
Co 348	B2.18 Mounting Glycerol	2014-12-03	TB	clean, no starch
Co 349	B2.18 ddH2O	2014-12-03	TB	clean, no starch
Co 350	B 2.18 next to the centrifuge before clean (new 20x20cm frame!)	8-Dez-14	SIM	7 starches (spherical, ovoids, polyhedral-maize,potato), some fibers, some hair
Co 351	B 2.18 next to the centrifuge after clean	8-Dez-14	SIM	2 starches (spherical, polyhedral), some fibers
Co 352	B 4.31 Laminar fow cabinet before clean	8-Dez-14	JW	clean, no starch, some fibers
Co 353	B 4.31 Laminar fow cabinet after clean	8-Dez-14	JW	clean, no starch, some fibers
	B 2.18 Mounting Glycerol	8-Dez-14	JW	very clean slide, no contaminants
Co 354	B 2.18 lab bench left, before clean	2014-12-15	JW	3 starches (1 small polyhedral, 1 small ellipsoid, 1 ovoid (probably Triticeae)), many fibers (in 10ul/50ul)
Co 355	B 2.18 lab bench left, after clean	2014-12-15	JW	1 starch grain, polyhedral, 2 small broken objects polarize as starch, 1 bordered pit, fibers (in10ul/60ul)

## Sheet: Supplementary Data 5
Phytolith microremains from calculus
chimp_name	Length	Width	LW Ratio	Brea	Area	Irregul	Spinelen	Spineno	Spineang	Shape	Facets	Conjoined	Striaelen	Striaeno	Type	Lam	Dist
leo	7.89	7.68	1.02734	7.68	47.96	3	0.92	6	99	spherical	0	1	0	0	0	0	0	eremo	0.53	NA
leo	9.74	9.43	1.03287	9.43	79.58	3	0.92	10	91	spherical	0	1	0	0	0	0	0	eremo	0.49	NA
leo	6.59	4.18	1.57656	4.18	21.7	3	0.65	8	94	ovoid	0	1	0	0	0	0	0	eremo	0.598	NA
leo	8.5	6.41	1.32605	6.41	46.24	4	0.51	9	110	ovoid	0	1	0	0	0	0	0	aframomum	0.422	NA
leo	6.67	6.39	1.04382	6.39	36.57	3	0.88	8	98	spherical	0	1	0	0	0	0	0	eremo	0.772	NA
leo	3.1	2.71	1.14391	2.71	7.35	2	0.4	5	88	polygon	0	1	0	0	0	0	0	eremo	0.562	NA
leo	6.84	5.74	1.19164	5.74	33.02	2	0.75	6	110	spherical	0	1	0	0	0	0	0	eremo	0.77	NA
leo	4.72	4.72	1	4.72	19.22	4	0.91	8	82	polygon	0	1	0	0	0	0	0	eremo	0.396	NA
leo	10.49	9.08	1.15529	9.08	76.63	3	1.04	6	77	spherical	0	1	0	0	0	0	0	ancistrophy	0.56	NA
leo	12.01	8.71	1.37887	8.71	87.61	2	0.8	7	131	prolate	0	1	0	0	0	0	0	elaeis	0.412	NA
leo	13.63	13.42	1.01565	13.42	140.72	3	1.33	13	95.81	spherical	0	1	0	0	0	0	0	elaeis	0.768	NA
leo	5.51	4.58	1.20306	4.58	22.78	2	0.4	5	113	spherical	0	1	0	0	0	0	0	eremo	0.614	NA
leo	7.97	3.42	2.33041	3.42	28.09	4	0.7	10	80	prolate	0	1	0	0	0	0	0	elaeis	0.688	NA
leo	9.56	7.17	1.33333	7.17	45.55	4	0.87	8	90	ovoid	0	1	0	0	0	0	0	eremo	0.534	NA
leo	6.4	4.92	1.30081	4.92	28.8	2	0.55	7	106	spherical	0	1	0	0	0	0	0	eremo	0.534	NA
leo	5.03	4.22	1.19194	4.22	16.78	2	0.66	7	113	spherical	0	1	0	0	0	0	0	eremo	0.936	NA
leo	17.86	11.05	1.61629	11.05	146.95	2	0.58	14	103	ovoid	0	1	0	0	0	0	0	elaeis	0.652	NA
leo	11.28	10.86	1.03867	10.86	98.15	2	0.88	15	88	spherical	0	1	0	0	0	0	0	elaeis	0.772	NA
leo	8.64	6.45	1.33953	6.45	50.33	3	0.92	7	92	ovoid	0	1	0	0	0	0	0	eremo	0.422	NA
leo	8.55	7.5	1.14	7.5	61.222	4	0.66	7	93	spherical	0	1	0	0	0	0	0	elaeis	0.388	NA
leo	5.97	5.07	1.17751	5.07	23.84	4	0.9	8	126	polygon	0	1	0	0	0	0	0	eremo	0.744	NA
leo	8.47	7.65	1.10719	7.65	52.47	3	0.78	8	89	spherical	0	1	0	0	0	0	0	eremo	0.442	NA
leo	7.93	7.39	1.07307	7.39	48.91	2	0.78	11	116	spherical	0	1	0	0	0	0	0	eremo	0.392	NA
leo	10.07	9.63	1.04569	9.63	87.84	3	1.28	12	101	spherical	0	1	0	0	0	0	0	elaeis	0.506	NA
leo	7.08	5.77	1.22704	5.77	34.64	3	0	0	0	polygon	0	1	0	0	0	0	0	aframomum	0.99	NA
leo	8.48	6.69	1.26756	6.69	44.49	2	0.51	11	94	prolate	0	1	0	0	0	0	0	elaeis	0.898	NA
leo	8.76	5.03	1.74155	5.03	33.48	3	0.7	10	83	prolate	0	1	0	0	0	0	0	elaeis	0.558	NA
leo	8.39	7.79	1.07702	7.79	58.99	3	0.87	9	107	spherical	0	1	0	0	0	0	0	eremo	0.456	NA
leo	8.8	8.55	1.02924	8.55	62.62	3	0.94	8	98	spherical	0	1	0	0	0	0	0	eremo	0.418	NA
leo	8.66	8.06	1.07444	8.06	55.97	3	0.87	8	80	spherical	0	1	0	0	0	0	0	eremo	0.384	NA
leo	11.77	8.89	1.32396	8.89	72.96	3	0.97	16	125	prolate	0	1	0	0	0	0	0	elaeis	0.954	NA
leo	6.19	5.34	1.15918	5.34	28.77	4	0.78	7	72.46	spherical	0	1	0	0	0	0	0	aframomum	0.516	NA
leo	9.33	9.02	1.03437	9.02	64.52	3	0.87	12	82	spherical	0	1	0	0	0	0	0	elaeis	0.484	NA
leo	8.6	8.52	1.00939	8.52	58.66	4	0.52	15	81	prolate	0	1	0	0	0	0	0	elaeis	0.828	NA
leo	16.1	15.56	1.0347	15.56	220	2	1	19	87	spherical	0	1	0	0	0	0	0	elaeis	0.908	NA
leo	11.98	11.01	1.0881	11.01	109.03	2	0.83	15	104	spherical	0	1	0	0	0	0	0	elaeis	0.94	NA
leo	10.76	6.92	1.55491	6.92	62	3	0.83	13	119	ovoid	0	1	0	0	0	0	0	elaeis	0.974	NA
leo	10.31	9.78	1.05419	9.78	80.19	3	0.75	10	80	spherical	0	1	0	0	0	0	0	eremo	0.414	NA
leo	16.43	15.22	1.0795	15.22	283.32	2	1.34	22	98	prolate	0	1	0	0	0	0	0	elaeis	0.894	NA
leo	6.52	5.63	1.15808	5.63	28.21	3	0.6	9	88	polygon	0	1	0	0	0	0	0	eremo	0.562	NA
leo	9.57	8.5	1.12588	8.5	67.77	3	0.94	15	105	prolate	0	1	0	0	0	0	0	elaeis	0.98	NA
leo	4.81	4.61	1.04338	4.61	101.45	4	0.88	9	101	spherical	0	1	0	0	0	0	0	eremo	0.534	NA
leo	8.95	5.73	1.56195	5.73	44.33	3	0.71	11	126	ovoid	0	1	0	0	0	0	0	elaeis	0.926	NA
leo	5.13	4.71	1.08917	4.71	19.48	4	0.87	8	90.78	spherical	0	1	0	0	0	0	0	eremo	0.86	NA
leo	9.79	9.26	1.05724	9.26	69.3	3	0.83	14	96	spherical	0	1	0	0	0	0	0	elaeis	0.85	NA
leo	11.23	9.41	1.19341	9.41	97.79	3	1.24	11	86	prolate	0	1	0	0	0	0	0	elaeis	0.922	NA
leo	19.42	18.77	1.03463	18.77	305	2	1.44	11	111	spherical	0	1	0	0	0	0	0	elaeis	0.668	NA
leo	7.6	5.68	1.33803	5.68	34.57	4	0.83	14	97	ovoid	0	1	0	0	0	0	0	elaeis	0.994	NA
leo	10.89	8.71	1.25029	8.71	98.79	4	0.8	16	87	ovoid	0	1	0	0	0	0	0	elaeis	0.992	NA
leo	10.43	8.09	1.28925	8.09	60.27	4	0.92	6	82	prolate	0	1	0	0	0	0	0	eremo	0.382	NA
leo	8.93	8.24	1.08374	8.24	60.9	3	0.96	7	90	spherical	0	1	0	0	0	0	0	eremo	0.402	NA
leo	11.82	9.68	1.22107	9.68	97.52	4	1.43	19	78	quadrangular	0	1	0	0	0	0	0	elaeis	0.946	NA
leo	6.24	5.23	1.19312	5.23	27.31	3	0.8	7	81	ovoid	0	1	0	0	0	0	0	eremo	0.596	NA
leo	6.44	5.36	1.20149	5.36	28.09	3	0.78	6	116	spherical	0	1	0	0	0	0	0	eremo	0.736	NA
leo	5.04	4.34	1.16129	4.34	15.21	4	0.72	6	96	polygon	0	1	0	0	0	0	0	eremo	0.874	NA
leo	11.57	11.38	1.0167	11.38	100.79	3	0.87	14	121	spherical	0	1	0	0	0	0	0	elaeis	0.81	NA
leo	7.44	5.48	1.35766	5.48	29.44	3	0.65	9	110	prolate	0	1	0	0	0	0	0	eremo	0.634	NA
leo	14.66	12.68	1.15615	12.68	155.93	3	1.33	16	75	prolate	0	1	0	0	0	0	0	elaeis	0.758	NA
leo	13.27	9.34	1.42077	9.34	94.65	4	0.93	16	96	ovoid	0	1	0	0	0	0	0	elaeis	0.858	NA
leo	10.67	8.36	1.27632	8.36	70.99	2	1.05	11	81	prolate	0	1	0	0	0	0	0	elaeis	0.912	NA
leo	4.77	3.43	1.39067	3.43	10.4	3	0.6	6	94	polygon	0	1	0	0	0	0	0	eremo	0.564	NA
leo	5.1	3.67	1.38965	3.67	14.63	3	0.6	5	112	ovoid	0	1	0	0	0	0	0	ancistrophy	0.484	NA
leo	6.79	5.43	1.25046	5.43	27.01	3	0.75	9	108	spherical	0	1	0	0	0	0	0	eremo	0.72	NA
leo	7.98	7.02	1.13675	7.02	44.5	3	0.74	9	96	prolate	0	1	0	0	0	0	0	eremo	0.71	NA
leo	12.85	10.82	1.18762	10.82	104.64	3	1.02	12	84	ovoid	0	1	0	0	0	0	0	elaeis	0.956	NA
leo	8.05	5.07	1.58777	5.07	32.85	4	1.02	12	86	ovoid	0	1	0	0	0	0	0	elaeis	0.954	NA
leo	9	7.73	1.16429	7.73	54.91	3	1.07	7	98	ovoid	0	1	0	0	0	0	0	ancistrophy	0.452	NA
leo	4.63	3.53	1.31161	3.53	14.37	4	0.7	3	91	polygon	0	1	0	0	0	0	0	eremo	0.566	NA
leo	6.31	5.3	1.19057	5.3	26.3	2	1	8	117	prolate	0	1	0	0	0	0	0	eremo	0.576	NA
leo	9.47	9.27	1.02157	9.27	65.17	2	1.02	15	115	spherical	0	1	0	0	0	0	0	elaeis	0.73	NA
leo	9.8	9.66	1.01449	9.66	75.65	2	0.92	13	91	spherical	0	1	0	0	0	0	0	elaeis	0.508	NA
leo	9.66	9.54	1.01258	9.54	77.56	2	1.09	12	107	spherical	0	1	0	0	0	0	0	elaeis	0.406	NA
leo	4.3	4.1	1.04878	4.1	13.08	4	0.72	7	92.3	polygon	0	1	0	0	0	0	0	eremo	0.866	NA
leo	4.29	4.27	1.00468	4.27	15.37	4	0.65	7	103	polygon	0	1	0	0	0	0	0	eremo	0.502	NA
leo	4.52	4.36	1.0367	4.36	17.73	4	0.52	5	110	spherical	0	1	0	0	0	0	0	eremo	0.458	NA
leo	14.83	13.66	1.08565	13.66	155.71	3	1.1	19	81	ovoid	0	1	0	0	0	0	0	elaeis	0.786	NA
leo	8.58	5.74	1.49477	5.74	40.08	4	0.6	12	78	prolate concave-convex	0	1	0	0	0	0	0	elaeis	0.95	NA
leo	6.76	5.78	1.16955	5.78	39.05	3	0.66	8	94	spherical	0	1	0	0	0	0	0	eremo	0.672	NA
leo	9.02	7.48	1.20588	7.48	52.65	4	0.94	10	95	polygon	0	1	0	0	0	0	0	elaeis	0.534	NA
leo	5.46	4.38	1.24658	4.38	21.23	2	0.5	8	110	spherical	0	1	0	0	0	0	0	eremo	0.864	NA
leo	10.38	6.79	1.52872	6.79	66.87	2	0.84	11	78	ovoid	0	1	0	0	0	0	0	elaeis	0.932	NA
leo	7.08	6.36	1.11321	6.36	40.84	3	0.62	8	119	spherical	0	1	0	0	0	0	0	eremo	0.604	NA
leo	10.21	9.64	1.05913	9.64	81.87	1	1.14	10	96	spherical	0	1	0	0	0	0	0	ancistrophy	0.418	NA
leo	24.12	20.27	1.18994	20.27	435.45	3	1.8	20	111	prolate	0	1	0	0	0	0	0	elaeis	0.814	NA
leo	4.41	3.81	1.15748	3.81	14.43	3	0.51	4	110	polygon	0	1	0	0	0	0	0	ancistrophy	0.788	NA
leo	7.76	6.26	1.23962	6.26	39.09	3	0.78	16	100	spherical	0	1	0	0	0	0	0	elaeis	0.58	NA
leo	7.28	7.17	1.01534	7.17	38.06	4	0.7	7	98	polygon	0	1	0	0	0	0	0	eremo	0.694	NA
leo	11.4	10.34	1.10251	10.34	96.79	3	1.07	16	89	prolate	0	1	0	0	0	0	0	elaeis	0.968	NA
leo	10.4	9.31	1.11708	9.31	84.2	4	1.01	13	121	ovoid	0	1	0	0	0	0	0	elaeis	0.954	NA
leo	6.99	4.85	1.44124	4.85	35.7	4	0.8	9	85	polygon	0	1	0	0	0	0	0	eremo	0.372	NA
leo	13.33	12.72	1.04796	12.72	128.59	3	0.92	16	116	spherical	0	1	0	0	0	0	0	elaeis	0.894	NA
leo	6.9	5.64	1.2234	5.64	35.25	3	0.7	8	100	spherical	0	1	0	0	0	0	0	eremo	0.67	NA
leo	10.67	10.03	1.06381	10.03	94.22	2	1	13	105	spherical	0	1	0	0	0	0	0	elaeis	0.614	NA
leo	10.89	8.81	1.2361	8.81	99.72	3	0.84	10	93	spherical	0	1	0	0	0	0	0	eremo	0.438	NA
rubra	5.03	3.99	1.26065	3.99	21.19	4	0.75	9	71	polygon	0	1	0	0	0	0	0	eremo	0.516	NA
rubra	4.32	3.9	1.10769	3.9	12.16	3	0.5	5	86	spherical	0	1	0	0	0	0	0	eremo	0.44	NA
rubra	5.14	4.23	1.21513	4.23	25.71	3	0.7	6	88	polygon	0	1	0	0	0	0	0	eremo	0.864	NA
rubra	11.14	9.56	1.16527	9.56	87.53	4	1.3	7	120	ovoid	0	1	0	0	0	0	0	ancistrophy	0.416	NA
rubra	5.65	5.49	1.02914	5.49	27.24	3	0.72	6	110	polygon	0	1	0	0	0	0	0	eremo	0.656	NA
rubra	20.7	13.04	1.58742	13.04	210.25	4	0.97	19	102	ovoid	0	1	0	0	0	0	0	elaeis	0.734	NA
rubra	5.04	3.44	1.46512	3.44	13.82	4	0.8	7	72	spherical	0	1	0	0	0	0	0	ancistrophy	0.43	NA
rubra	4.4	3.83	1.14883	3.83	12.14	3	0.66	4	114	polygon	0	1	0	0	0	0	0	eremo	0.624	NA
rubra	6.59	3.85	1.71169	3.85	19.31	3	0.82	6	70	ovoid	0	1	0	0	0	0	0	elaeis	0.396	NA
rubra	9.41	8.54	1.10187	8.54	66.22	3	0.87	12	87	spherical	0	1	0	0	0	0	0	elaeis	0.556	NA
rubra	13.29	12.04	1.10382	12.04	130.15	4	0.75	16	110	ovoid	0	1	0	0	0	0	0	elaeis	0.856	NA
rubra	6.04	4.88	1.2377	4.88	27.82	4	1.04	7	82.83	polygon	0	1	0	0	0	0	0	ancistrophy	0.502	NA
rubra	11.37	10.36	1.09749	10.36	106.34	3	0.6	12	111.16	spherical	0	1	0	0	0	0	0	elaeis	0.58	NA
rubra	4.87	4.58	1.06332	4.58	17.49	3	0.83	4	100	spherical	0	1	0	0	0	0	0	eremo	0.65	NA
rubra	5.43	5.23	1.03824	5.23	23.9	4	0.7	7	110	spherical	0	1	0	0	0	0	0	eremo	0.742	NA
rubra	5.47	4.2	1.30238	4.2	15.4	5	0.58	5	99.57	polygon	0	1	0	0	0	0	0	ancistrophy	0.474	NA
rubra	9.63	9.14	1.05361	9.14	68.38	3	0.84	7	80	ovoid	0	1	0	0	0	0	0	eremo	0.45	NA
rubra	6.03	5.52	1.09239	5.52	26.74	3	0.75	8	56	spherical	0	1	0	0	0	0	0	aframomum	0.836	NA
rubra	8.01	6.54	1.22477	6.54	39.85	3	0.84	8	86	prolate	0	1	0	0	0	0	0	eremo	0.748	NA
rubra	8.09	7.32	1.10519	7.32	49.67	4	0.69	9	95	spherical	0	1	0	0	0	0	0	eremo	0.556	NA
rubra	6.45	4.94	1.30567	4.94	26.14	4	0.82	8	91	spherical	0	1	0	0	0	0	0	eremo	0.92	NA
rubra	7.39	4.72	1.56568	4.72	32.7	3	0.66	5	89	ovoid	0	1	0	0	0	0	0	eremo	0.402	NA
rubra	6.04	4.64	1.30172	4.64	21.98	4	0.85	8	76.18	prolate	0	1	0	0	0	0	0	eremo	0.596	NA
rubra	10.08	7.87	1.28081	7.87	63.57	4	0.84	15	86	ovoid	0	1	0	0	0	0	0	elaeis	0.998	NA
rubra	6.29	6.19	1.01616	6.19	34.69	3	0.88	5	90	prolate	0	1	0	0	0	0	0	eremo	0.742	NA
rubra	22.19	14.79	1.50034	14.79	237.27	2	0.83	15	94	ovoid	0	1	0	0	0	0	0	elaeis	0.744	NA
rubra	8.12	6.37	1.27473	6.37	45.55	3	0.83	10	99	prolate	0	1	0	0	0	0	0	eremo	0.66	NA
rubra	9.13	8.81	1.03632	8.81	65.88	3	0.92	14	104	spherical	0	1	0	0	0	0	0	elaeis	0.766	NA
rubra	6.45	4.71	1.36943	4.71	23.02	4	0.82	7	92	ovoid	0	1	0	0	0	0	0	eremo	0.93	NA
rubra	10.46	8.45	1.23787	8.45	76.87	3	0.84	11	99	ovoid	0	1	0	0	0	0	0	elaeis	0.946	NA
rubra	10.67	8.59	1.24214	8.59	65.18	4	0.65	7	98	ovoid	0	1	0	0	0	0	0	elaeis	0.428	NA
rubra	10.15	8.46	1.19976	8.46	83.11	4	1	12	80	ovoid	0	1	0	0	0	0	0	elaeis	0.968	NA
rubra	10.55	10.44	1.01054	10.44	89.39	4	0.84	16	79.01	spherical	0	1	0	0	0	0	0	elaeis	0.804	NA
rubra	12.13	11.81	1.0271	11.81	87.43	3	1.17	10	87.43	spherical	0	1	0	0	0	0	0	elaeis	0.408	NA
rubra	17.4	12.93	1.34571	12.93	180.68	4	0.66	11	107	ovoid	0	1	0	0	0	0	0	elaeis	0.61	NA
rubra	12.17	11.04	1.10236	11.04	119	3	1	17	117	spherical	0	1	0	0	0	0	0	elaeis	0.948	NA
rubra	6.42	4.5	1.42667	4.5	20.14	4	0.8	7	92	polygon	0	1	0	0	0	0	0	eremo	0.706	NA
rubra	11.8	11.71	1.00769	11.71	123	4	1.5	12	99	spherical	0	1	0	0	0	0	0	elaeis	0.55	NA
rubra	5.74	2.87	2	2.87	20.58	5	2	4	64.16	polygon	0	1	0	0	0	0	0	elaeis	0.37	NA
rubra	6.23	6.1	1.02131	6.1	35.86	3	0.5	6	101	spherical	0	1	0	0	0	0	0	aframomum	0.668	NA
rubra	9.4	7.24	1.29834	7.24	55.97	4	0.8	9	107	ovoid	0	1	0	0	0	0	0	eremo	0.46	NA
rubra	28.67	18.76	1.52825	18.76	381.79	4	2.4	15	98	ovoid	0	1	0	0	0	0	0	elaeis	0.71	NA
rubra	10.63	9.06	1.17329	9.06	68.56	4	1.13	11	87	ovoid	0	1	0	0	0	0	0	elaeis	0.928	NA
rubra	6.88	5.57	1.23519	5.57	31.25	3	0.7	9	110	ovoid	0	1	0	0	0	0	0	eremo	0.732	NA
rubra	10.2	6.57	1.55251	6.57	60.46	4	0.92	9	84	ovoid	0	1	0	0	0	0	0	elaeis	0.36	NA
rubra	23.9	23.45	1.01919	23.45	445.42	3	1.37	15	113	spherical	0	1	0	0	0	0	0	elaeis	0.818	NA
rubra	17.74	16.73	1.06037	16.73	217.13	3	1.2	17	97	spherical	0	1	0	0	0	0	0	elaeis	0.894	NA
rubra	5.59	3.62	1.5442	3.62	13.99	3	0.8	5	78	polygon	0	1	0	0	0	0	0	eremo	0.356	NA
rubra	16.66	12.46	1.33708	12.46	160.8	3	0.72	18	103	ovoid	0	1	0	0	0	0	0	elaeis	0.746	NA
rubra	5.49	5.14	1.06809	5.14	24.97	4	0.87	10	93	polygon	0	1	0	0	0	0	0	eremo	0.668	NA
rubra	4.45	3.8	1.17105	3.8	19.11	4	0.75	6	93	spherical	0	1	0	0	0	0	0	eremo	0.916	NA
rubra	6.25	5.17	1.2089	5.17	23.8	3	0.6	9	102	prolate	0	1	0	0	0	0	0	eremo	0.72	NA
rubra	6.6	6.3	1.04762	6.3	27.6	3	0.72	6	0.72	spherical	0	1	0	0	0	0	0	aframomum	0.838	NA
rubra	17.82	16.19	1.10068	16.19	229.05	2	2.3	11	90	spherical	0	1	0	0	0	0	0	elaeis	0.612	NA
rubra	13.42	11.74	1.1431	11.74	119.42	3	1.11	3	127	prolate	0	1	0	0	0	0	0	elaeis	0.31	NA
rubra	14.11	9.72	1.45165	9.72	134.09	4	0.7	20	93	prolate	0	1	0	0	0	0	0	elaeis	0.73	NA
rubra	12.12	8.93	1.35722	8.93	82.39	2	0.9	14	95	prolate	0	1	0	0	0	0	0	elaeis	0.964	NA
rubra	12.43	9.34	1.33084	9.34	104.75	4	1	14	100	prolate	0	1	0	0	0	0	0	elaeis	0.98	NA
rubra	9.32	6.24	1.49359	6.24	48.96	3	0.87	15	103	ovoid	0	1	0	0	0	0	0	elaeis	0.994	NA
rubra	6.66	5.65	1.17876	5.65	33.18	4	0.75	13	95	ovoid	0	1	0	0	0	0	0	elaeis	0.952	NA
rubra	11.06	8.74	1.26545	8.74	76.07	4	1	15	105	ovoid	0	1	0	0	0	0	0	elaeis	0.984	NA
rubra	8.91	8.29	1.07479	8.29	57.96	4	0.9	6	111	spherical	0	1	0	0	0	0	0	eremo	0.384	NA
rubra	8.16	6.05	1.34876	6.05	35.72	3	0.6	13	95	ovoid	0	1	0	0	0	0	0	elaeis	0.958	NA
rubra	6.21	4.21	1.47506	4.21	24.86	4	0.65	9	110	polygon	0	1	0	0	0	0	0	eremo	0.6	NA
rubra	14.52	14.44	1.00554	14.44	170.7	4	1.23	15	107	ovoid	0	1	0	0	0	0	0	elaeis	0.772	NA
rubra	7.85	6.4	1.22656	6.4	41.99	4	1	7	87	prolate	0	1	0	0	0	0	0	ancistrophy	0.538	NA
rubra	5.81	5.76	1.00868	5.76	27.48	3	0.5	9	115	spherical	0	1	0	0	0	0	0	ancistrophy	0.422	NA
rubra	5.18	3.94	1.31472	3.94	16.5	3	0.82	6	92	polygon	0	1	0	0	0	0	0	eremo	0.856	NA
rubra	6.57	6.45	1.0186	6.45	33.11	2	0.7	8	90	spherical	0	1	0	0	0	0	0	eremo	0.888	NA
rubra	4	3.5	1.14286	3.5	11.9	3	0.5	9	93	spherical	0	1	0	0	0	0	0	eremo	0.568	NA
rubra	6.64	4.69	1.41578	4.69	21.38	4	0.7	9	99	polygon	0	1	0	0	0	0	0	eremo	0.616	NA
rubra	8	5.85	1.36752	5.85	37.77	4	0.5	11	103	ovoid	0	1	0	0	0	0	0	elaeis	0.9	NA
rubra	12.62	11.65	1.08326	11.65	107.78	3	0.84	13	122	spherical	0	1	0	0	0	0	0	elaeis	0.77	NA
rubra	3.99	3.62	1.10221	3.62	13.85	4	0.92	4	99	polygon	0	1	0	0	0	0	0	eremo	0.574	NA
rubra	10.9	10.13	1.07601	10.13	91.84	3	0.8	16	86	spherical	0	1	0	0	0	0	0	elaeis	0.886	NA
rubra	6.61	6.33	1.04423	6.33	35.54	4	0.9	8	97	spherical	0	1	0	0	0	0	0	eremo	0.766	NA
rubra	3.91	3.6	1.08611	3.6	12.92	4	0.72	6	98	polygon	0	1	0	0	0	0	0	eremo	0.882	NA
rubra	4.78	4.35	1.09885	4.35	19.9	3	0.72	8	101	spherical	0	1	0	0	0	0	0	eremo	0.906	NA
rubra	10.35	8.91	1.16162	8.91	81.53	3	0.87	17	88	prolate	0	1	0	0	0	0	0	elaeis	0.986	NA
rubra	4.29	3.69	1.1626	3.69	13.86	4	0.6	10	90	prolate	0	1	0	0	0	0	0	eremo	0.574	NA
rubra	8.85	5.68	1.5581	5.68	33.24	4	0.61	17	80	ovoid	0	1	0	0	0	0	0	elaeis	0.97	NA
rubra	6.39	5.84	1.09418	5.84	33.01	4	0.82	7	127	polygon	0	1	0	0	0	0	0	eremo	0.722	NA
rubra	6.37	6.01	1.0599	6.01	31.68	4	0.93	9	79	spherical	0	1	0	0	0	0	0	eremo	0.44	NA
rubra	4.21	3.19	1.31975	3.19	12.84	4	0.6	8	120	ovoid	0	1	0	0	0	0	0	eremo	0.624	NA
rubra	4.61	4.46	1.03363	4.46	15.83	4	0.7	4	115	polygon	0	1	0	0	0	0	0	ancistrophy	0.498	NA
rubra	11.29	9.98	1.13126	9.98	94.99	5	1.02	20	90	polygon	0	1	0	0	0	0	0	elaeis	0.982	NA
rubra	11.28	10.28	1.09728	10.28	84.6	3	0.75	15	106	polygon	0	1	0	0	0	0	0	elaeis	0.958	NA
rubra	13.8	7.07	1.95191	7.07	96.3	5	0.75	11	83	quadrangular	0	1	0	0	0	0	0	sarcoph	0.462	NA
rubra	9.25	8.91	1.03816	8.91	90.2	5	0.75	6	111	ovoid	0	1	0	0	0	0	0	eremo	0.388	NA
rubra	8.3	7.49	1.10814	7.49	58.57	3	0.65	17	99	spherical	0	1	0	0	0	0	0	elaeis	0.746	NA
rubra	11.23	8.04	1.39677	8.04	80.03	3	0.72	9	110	prolate	0	1	0	0	0	0	0	eremo	0.392	NA
rubra	3.49	2.39	1.46025	2.39	6.16	3	0.6	6	100	polygon	0	1	0	0	0	0	0	eremo	0.488	NA
rubra	5.75	4.55	1.26374	4.55	21.46	4	0.65	11	74	polygon	0	1	0	0	0	0	0	elaeis	0.868	NA
rubra	12.09	9.11	1.32711	9.11	91.55	2	0.65	19	100	ovoid	0	1	0	0	0	0	0	elaeis	0.938	NA
rubra	10.04	7.89	1.2725	7.89	54.95	4	0.65	7	61	ovoid	0	1	0	0	0	0	0	aframomum	0.744	NA
rubra	11.51	9.43	1.22057	9.43	90.74	3	0.9	9	119	prolate	0	1	0	0	0	0	0	elaeis	0.472	NA
rubra	12.37	11.13	1.11141	11.13	124.4	3	1	13	98	ovoid	0	1	0	0	0	0	0	elaeis	0.962	NA
rubra	4.73	4.56	1.03728	4.56	17.21	4	0.8	6	70	polygon	0	1	0	0	0	0	0	eremo	0.488	NA
rubra	3.72	3.15	1.18095	3.15	10.7	3	0.9	7	63	prolate	0	1	0	0	0	0	0	ancistrophy	0.714	NA
rubra	3.86	3.33	1.15916	3.33	11.81	3	0.53	6	90	spherical	0	1	0	0	0	0	0	eremo	0.616	NA
rubra	5.89	4.1	1.43659	4.1	19.18	4	0.55	9	100	ovoid	0	1	0	0	0	0	0	eremo	0.37	NA
rubra	5.65	4.73	1.1945	4.73	25.98	4	0.97	7	100	polygon	0	1	0	0	0	0	0	eremo	0.578	NA
rubra	3.55	2.79	1.2724	2.79	8.18	3	0.4	4	85	ovoid	0	1	0	0	0	0	0	ancistrophy	0.502	NA
rubra	5.08	4.12	1.23301	4.12	6.45	3	0.51	5	95	ovoid	0	1	0	0	0	0	0	ancistrophy	0.474	NA
noah	3.72	3.39	1.09735	3.39	12.19	3	0.6	8	70	polygon	0	1	0	0	0	0	0	eremo	0.42	NA
noah	11.17	9.66	1.15631	9.66	83.58	3	0.87	11	97	ovoid	0	1	0	0	0	0	0	elaeis	0.94	NA
noah	8.3	7.06	1.17564	7.06	50.39	3	0.88	3	99	polygon	0	1	0	0	0	0	0	ancistrophy	0.374	NA
noah	18.72	11.19	1.67292	11.19	149.64	3	0.7	20	85	triangular	0	1	0	0	0	0	0	elaeis	0.674	NA
noah	7.95	7.11	1.11814	7.11	41.53	3	0.8	5	107	spherical	0	1	0	0	0	0	0	eremo	0.668	NA
noah	8.04	8.01	1.00375	8.01	53.79	2	0.92	12	92	spherical	0	1	0	0	0	0	0	eremo	0.37	NA
noah	6.48	5.96	1.08725	5.96	28.54	5	1.03	6	0.6	polygon	0	1	0	0	0	0	0	aframomum	0.79	NA
noah	14.38	9.27	1.55124	9.27	124.06	3	0	0	0	polygon	0	1	0	0	0	0	0	sarcoph	0.92	NA
noah	2.85	2.8	1.01786	2.8	8.56	3	0.43	3	116	polygon	0	1	0	0	0	0	0	ancistrophy	0.572	NA
noah	6.14	5.63	1.09059	5.63	32.03	3	0.78	7	101	ovoid	0	1	0	0	0	0	0	eremo	0.792	NA
noah	7.58	7.48	1.01337	7.48	36.12	3	0.75	6	89	ovoid	0	1	0	0	0	0	0	eremo	0.63	NA
noah	3.8	3.75	1.01333	3.75	12.09	4	0.69	6	111	polygon	0	1	0	0	0	0	0	eremo	0.734	NA
noah	3.01	2.66	1.13158	2.66	5.13	3	0.4	5	107	polygon	0	1	0	0	0	0	0	ancistrophy	0.372	NA
noah	12.02	11.19	1.07417	11.19	114.43	4	1	16	95	spherical	0	1	0	0	0	0	0	elaeis	0.946	NA
noah	9.32	8.7	1.07126	8.7	66.69	4	0.9	12	96	spherical	0	1	0	0	0	0	0	elaeis	0.554	NA
noah	4.73	4.43	1.06772	4.43	15.06	3	0.62	6	80	spherical	0	1	0	0	0	0	0	eremo	0.496	NA
noah	6.32	4.32	1.46296	4.32	21.16	4	1	5	74	polygon	0	1	0	0	0	0	0	ancistrophy	0.49	NA
noah	5.39	4.2	1.28333	4.2	17.47	4	0.55	5	100	spherical	0	1	0	0	0	0	0	ancistrophy	0.546	NA
noah	7.64	7.52	1.01596	7.52	44.99	3	0.7	13	92	spherical	0	1	0	0	0	0	0	eremo	0.59	NA
noah	7.17	6.74	1.0638	6.74	46.72	4	0.88	11	56	spherical	0	1	0	0	0	0	0	eremo	0.474	NA
noah	7.37	7.21	1.02219	7.21	45.76	4	1	10	106	spherical	0	1	0	0	0	0	0	eremo	0.656	NA
noah	5.12	4.4	1.16364	4.4	17.84	9	0.84	11	100	polygon	0	1	0	0	0	0	0	elaeis	0.86	NA
noah	7.49	6.83	1.09663	6.83	47.93	3	0.78	6	89	polygon	0	1	0	0	0	0	0	eremo	0.552	NA
noah	4.93	4.06	1.21429	4.06	18.09	3	0.74	8	99	ovoid	0	1	0	0	0	0	0	eremo	0.858	NA
noah	6.32	6.09	1.03777	6.09	31.72	3	0.5	8	102	spherical	0	1	0	0	0	0	0	aframomum	0.638	NA
noah	4.74	4.37	1.08467	4.37	21.31	4	0.52	4	98	polygon	0	1	0	0	0	0	0	ancistrophy	0.772	NA
noah	7.29	4.45	1.6382	4.45	31.73	5	0.94	9	92	polygon	0	1	0	0	0	0	0	eremo	0.402	NA
hector	6.32	6.04	1.04636	6.04	30.49	4	0.83	7	80	polygon	0	1	0	0	0	0	0	eremo	0.598	NA
hector	7.17	4.82	1.48755	4.82	30.27	4	0.7	9	101	ovoid	0	1	0	0	0	0	0	eremo	0.46	NA
hector	6.59	4.76	1.38445	4.76	25.75	4	0.8	7	115	ovoid	0	1	0	0	0	0	0	eremo	0.794	NA
hector	5.95	3.79	1.56992	3.79	18.49	3	0.72	5	97	prolate	0	1	0	0	0	0	0	eremo	0.648	NA
hector	11.66	10.63	1.0969	10.63	110.03	4	0.97	6	95	spherical	0	1	0	0	0	0	0	elaeis	0.438	NA
hector	19.32	15.84	1.2197	15.84	281.6	1	2.4	15	77.5	prolate	0	1	0	0	0	0	0	elaeis	0.784	NA
hector	8.24	8.12	1.01478	8.12	53.39	2	0.7	12	90	spherical	0	1	0	0	0	0	0	elaeis	0.412	NA
hector	5.92	5.91	1.00169	5.91	27.91	3	0.72	9	98	spherical	0	1	0	0	0	0	0	eremo	0.488	NA
hector	7.65	4.95	1.54545	4.95	32.62	4	0.72	4	70	prolate	0	1	0	0	0	0	0	ancistrophy	0.418	NA
hector	6.03	3.98	1.51508	3.98	27.27	4	0.94	4	77	polygon	0	1	0	0	0	0	0	ancistrophy	0.472	NA
hector	4.02	3.5	1.14857	3.5	11.37	4	0.83	4	80	polygon	0	1	0	0	0	0	0	eremo	0.522	NA
hector	20.32	14.28	1.42297	14.28	228.67	3	0.9	30	78	prolate	0	1	0	0	0	0	0	elaeis	0.806	NA
hector	7.97	7.03	1.13371	7.03	43.6	3	1	7	87	ovoid	0	1	0	0	0	0	0	ancistrophy	0.516	NA
hector	5.14	4.15	1.23855	4.15	16.6	4	0.52	4	100	ovoid	0	1	0	0	0	0	0	ancistrophy	0.848	NA
hector	12.98	10.1	1.28515	10.1	119.08	4	1.3	8	80.41	ovoid	0	1	0	0	0	0	0	elaeis	0.466	NA
hector	16.7	13.62	1.22614	13.62	198.09	3	1.14	17	71	ovoid	0	1	0	0	0	0	0	elaeis	0.744	NA
hector	12.6	11.75	1.07234	11.75	114.41	3	1	4	120	spherical	0	1	0	0	0	0	0	ancistrophy	0.31	NA
hector	12	9.68	1.23967	9.68	107	4	1	5	100	spherical	0	1	0	0	0	0	0	elaeis	0.37	NA
hector	19.7	16.43	1.19903	16.43	254.71	3	1.44	9	102	ovoid	0	1	0	0	0	0	0	elaeis	0.468	NA
hector	8.15	7.37	1.10583	7.37	53.48	4	1.13	4	84	polygon	0	1	0	0	0	0	0	ancistrophy	0.55	NA
hector	12.76	10.63	1.20038	10.63	102.58	4	0.87	9	100	spherical	0	1	0	0	0	0	0	elaeis	0.526	NA
castor	4.52	3.91	1.15601	3.91	14.33	3	0.5	5	104	polygon	0	1	0	0	0	0	0	ancistrophy	0.512	NA
castor	13.34	11.74	1.13629	11.74	112.75	3	0.9	15	116	spherical	0	1	0	0	0	0	0	elaeis	0.864	NA
castor	6.02	5.47	1.10055	5.47	29.96	2	0.65	8	108	spherical	0	1	0	0	0	0	0	eremo	0.856	NA
castor	5.63	5.12	1.09961	5.12	24.63	2	0.55	7	101	spherical	0	1	0	0	0	0	0	eremo	0.798	NA
castor	6.56	5.05	1.29901	5.05	31.16	4	0.83	8	59.11	polygon	0	1	0	0	0	0	0	aframomum	0.856	NA
castor	5.2	4.5	1.15556	4.5	20.43	3	0.42	7	108	ovoid	0	1	0	0	0	0	0	eremo	0.5	NA
castor	7.31	5.54	1.31949	5.54	30.37	4	0.75	11	84.33	polygon	0	1	0	0	0	0	0	elaeis	0.96	NA
castor	3.77	2.69	1.40149	2.69	8.57	3	0.51	3	85	ovoid	0	1	0	0	0	0	0	ancistrophy	0.48	NA
castor	6.04	4.3	1.40465	4.3	20.69	3	0.4	5	116	prolate	0	1	0	0	0	0	0	aframomum	0.406	NA
castor	5.95	5.54	1.07401	5.54	24.76	2	0.4	7	123	spherical	0	1	0	0	0	0	0	aframomum	0.394	NA
castor	9.94	6.86	1.44898	6.86	48	4	0.55	11	90	ovoid	0	1	0	0	0	0	0	elaeis	0.944	NA
castor	4.53	4.13	1.09685	4.13	15.2	4	0.61	6	68	polygon	0	1	0	0	0	0	0	ancistrophy	0.39	NA
castor	5.47	5.45	1.00367	5.45	22.97	3	0.46	8	100	spherical	0	1	0	0	0	0	0	ancistrophy	0.464	NA
castor	10.56	9.02	1.17073	9.02	88.06	4	1.25	6	88.06	spherical	0	1	0	0	0	0	0	ancistrophy	0.6	NA
castor	8.29	5.73	1.44677	5.73	45.86	5	0.82	5	103	polygon	0	1	0	0	0	0	0	ancistrophy	0.346	NA
castor	9.1	6.45	1.41085	6.45	47.22	3	1	7	109	polygon	0	1	0	0	0	0	0	eremo	0.38	NA
castor	7	6.67	1.04948	6.67	32.43	3	0.72	14	68	spherical	0	1	0	0	0	0	0	elaeis	0.496	NA
castor	6.45	5.6	1.15179	5.6	29.97	3	1	8	92.67	spherical	0	1	0	0	0	0	0	eremo	0.512	NA
castor	4.54	3.53	1.28612	3.53	14.18	3	0.72	3	94	polygon	0	1	0	0	0	0	0	eremo	0.584	NA
castor	7.53	5.8	1.29828	5.8	28.05	5	0.88	4	77	polygon	0	1	0	0	0	0	0	ancistrophy	0.39	NA
castor	2.46	2.35	1.04681	2.35	4.68	2	0.42	4	82	polygon	0	1	0	0	0	0	0	eremo	0.412	NA
castor	3.58	3.39	1.05605	3.39	8.25	4	0.83	2	41	spherical	0	1	0	0	0	0	0	ancistrophy	0.794	NA
castor	4.22	3.74	1.12834	3.74	14.4	3	0.72	6	71	spherical	0	1	0	0	0	0	0	eremo	0.398	NA
castor	5.59	5.45	1.02569	5.45	25.59	4	0.6	5	91.25	spherical	0	1	0	0	0	0	0	eremo	0.54	NA
castor	13.71	11.85	1.15696	11.85	126	4	1.25	4	99	spherical	0	1	0	0	0	0	0	sarcoph	0.448	NA
castor	4.74	4.32	1.09722	4.32	18.07	2	0.74	8	94.06	spherical	0	1	0	0	0	0	0	eremo	0.97	NA
castor	8.76	6.82	1.28446	6.82	51.74	3	0.61	17	117.95	ovoid	0	1	0	0	0	0	0	elaeis	0.956	NA
castor	7.54	5.44	1.38603	5.44	34.5	3	0.69	6	100	prolate	0	1	0	0	0	0	0	eremo	0.5	NA
castor	4.53	3.12	1.45192	3.12	13.94	3	0.65	5	78	polygon	0	2	0	0	0	0	0	ancistrophy	0.468	NA
castor	6.25	5.96	1.04866	5.96	26.47	3	0.72	9	102.89	triangular	0	2	0	0	0	0	0	eremo	0.85	NA
castor	6.18	5.34	1.1573	5.34	25.92	3	0.46	8	97.41	prolate	0	1	0	0	0	0	0	aframomum	0.508	NA
castor	6.86	6.25	1.0976	6.25	36.7	3	0.88	6	75	ovoid	0	1	0	0	0	0	0	eremo	0.456	NA
castor	6.15	4.72	1.30297	4.72	23.02	2	0.72	1	65.35	spherical	0	1	0	0	0	0	0	aframomum	0.734	NA
castor	10.68	8.65	1.23468	8.65	65.14	3	0.83	17	88.44	prolate	0	1	0	0	0	0	0	elaeis	0.994	NA
castor	6.64	4.63	1.43413	4.63	26.21	3	0.6	9	90	ovoid	0	1	0	0	0	0	0	eremo	0.454	NA
castor	5.22	5	1.044	5	18.81	2	0.75	5	126	spherical	0	1	0	0	0	0	0	eremo	0.688	NA
castor	7.18	5.68	1.26408	5.68	34.09	4	0.92	7	92	ovoid	0	1	0	0	0	0	0	eremo	0.63	NA
castor	5.2	4.72	1.10169	4.72	19.86	3	0	0	0	spherical	0	1	0	0	0	0	0	aframomum	0.902	NA
castor	4.49	3.77	1.19098	3.77	12.92	3	0.83	8	89.85	spherical	0	1	0	0	0	0	0	eremo	0.908	NA
castor	5.22	5.12	1.01953	5.12	21.4	4	0.75	7	85	polygon	0	1	0	0	0	0	0	eremo	0.746	NA
castor	7.81	6.09	1.28243	6.09	27.7	5	0.83	8	129	polygon	0	1	0	0	0	0	0	eremo	0.664	NA
castor	4.06	3.74	1.08556	3.74	12.77	4	0.58	5	89	polygon	0	1	0	0	0	0	0	eremo	0.53	NA
castor	6.97	5.79	1.2038	5.79	33.68	4	0.52	7	88	spherical	0	1	0	0	0	0	0	aframomum	0.67	NA
castor	5.79	4.71	1.2293	4.71	23.08	3	0.61	8	65	spherical	0	1	0	0	0	0	0	aframomum	0.768	NA
castor	8.93	8.56	1.04322	8.56	61.63	3	0.72	9	62	ovoid	0	1	0	0	0	0	0	aframomum	0.492	NA
castor	4.72	4.24	1.11321	4.24	15.89	4	0.97	5	81	polygon	0	1	0	0	0	0	0	ancistrophy	0.46	NA
castor	12.18	11.27	1.08075	11.27	101.53	3	0.87	5	128.5	ovoid	0	1	0	0	0	0	0	elaeis	0.384	NA
castor	13.93	11.06	1.25949	11.06	128.62	3	1.37	13	55.37	ovoid	0	1	0	0	0	0	0	sarcoph	0.386	NA
castor	5.31	4.96	1.07056	4.96	24.06	4	1.01	7	91.91	spherical	0	1	0	0	0	0	0	eremo	0.574	NA
castor	4.66	3.99	1.16792	3.99	13.88	2	0.52	4	1	prolate	0	1	0	0	0	0	0	ancistrophy	0.81	NA
castor	14.06	11.57	1.21521	11.57	123.82	2	1.19	14	105	spherical	0	1	0	0	0	0	0	elaeis	0.778	NA
castor	13.94	11.69	1.19247	11.69	119.82	2	0.94	20	75	ovoid	0	1	0	0	0	0	0	elaeis	0.758	NA
castor	7.29	7.01	1.03994	7.01	38.91	3	0.69	7	88	spherical	0	1	0	0	0	0	0	eremo	0.664	NA
castor	5.47	4.37	1.25172	4.37	17	4	0.62	9	84.58	polygon	0	1	0	0	0	0	0	eremo	0.622	NA
castor	5.07	4.52	1.12168	4.52	18.16	2	0.61	6	85	spherical	0	1	0	0	0	0	0	eremo	0.83	NA
castor	5.03	3.54	1.4209	3.54	17.86	3	0.75	4	82.1	prolate	0	1	0	0	0	0	0	ancistrophy	0.612	NA
castor	10.59	6.86	1.54373	6.86	51.32	2	0.83	8	72.34	ovoid	0	1	0	0	0	0	0	eremo	0.376	NA
castor	4.1	3.08	1.33117	3.08	10.78	3	0.72	6	70	ovoid	0	1	0	0	0	0	0	eremo	0.402	NA
castor	5.53	4.82	1.1473	4.82	19.28	2	0.61	6	64.66	prolate	0	1	0	0	0	0	0	aframomum	0.418	NA
castor	9.54	8.72	1.09404	8.72	65.18	3	0.94	11	91	prolate	0	1	0	0	0	0	0	elaeis	0.922	NA
castor	7.05	6.01	1.17304	6.01	38.25	3	0.7	9	75	spherical	0	1	0	0	0	0	0	aframomum	0.5	NA
castor	7.84	5.19	1.5106	5.19	34.68	3	0.8	8	96	ovoid	0	1	0	0	0	0	0	eremo	0.454	NA
castor	5.33	5.23	1.01912	5.23	24.49	4	0.51	7	104	ovoid	0	1	0	0	0	0	0	eremo	0.466	NA
castor	4.2	3.9	1.07692	3.9	13.94	4	0.52	6	95.19	spherical	0	1	0	0	0	0	0	eremo	0.59	NA
castor	9.03	8.81	1.02497	8.81	67.69	3	0.83	16	104	spherical	0	1	0	0	0	0	0	elaeis	0.748	NA
castor	3.9	3.5	1.11429	3.5	12.27	3	0.7	7	87	polygon	0	1	0	0	0	0	0	eremo	0.868	NA
castor	5.86	4.24	1.38208	4.24	19.44	5	0.82	7	90	polygon	0	1	0	0	0	0	0	eremo	0.826	NA
castor	6.23	6.06	1.02805	6.06	33.77	3	0.72	6	92	ovoid	0	1	0	0	0	0	0	eremo	0.752	NA
castor	5.43	4.51	1.20399	4.51	18.99	3	0.69	5	95	spherical	0	1	0	0	0	0	0	eremo	0.858	NA
bijou	11.52	9.87	1.16717	9.87	98.72	3	0.78	13	119.07	prolate	0	1	0	0	0	0	0	elaeis	0.932	NA
bijou	11.91	9.09	1.31023	9.09	80.88	4	0.7	8	130	quadrangular	0	1	0	0	0	0	0	elaeis	0.48	NA
bijou	6.82	6.29	1.08426	6.29	33.99	2	0.65	8	96.97	spherical	0	1	0	0	0	0	0	eremo	0.872	NA
bijou	8.27	8.23	1.00486	8.23	138.28	5	0.52	7	138.28	polygon	0	1	0	0	0	0	0	aframomum	0.388	NA
bijou	15.35	9.54	1.60901	9.54	125.54	3	0.8	6	125.54	prolate	0	1	0	0	0	0	0	elaeis	0.404	NA
bijou	9.83	9.73	1.01028	9.73	80.77	2	0.65	8	125.06	spherical	0	1	0	0	0	0	0	eremo	0.366	NA
bijou	13.78	10.79	1.27711	10.79	107.79	3	1.14	15	93.49	spherical	0	1	0	0	0	0	0	elaeis	0.75	NA
bijou	5.14	4.35	1.18161	4.35	18.99	4	0.6	6	123	polygon	0	1	0	0	0	0	0	eremo	0.66	NA
bijou	6.02	4.69	1.28358	4.69	21.78	3	0.5	4	111.1	polygon	0	1	0	0	0	0	0	ancistrophy	0.564	NA
bijou	18.14	13.74	1.32023	13.74	225.62	4	1.65	26	97.83	prolate	0	1	0	0	0	0	0	elaeis	0.792	NA
bijou	10.62	7.8	1.36154	7.8	60	4	0.93	9	135	polygon	0	1	0	0	0	0	0	elaeis	0.456	NA
bijou	6.33	5.14	1.23152	5.14	36.46	3	0.83	10	104	polygon	0	1	0	0	0	0	0	eremo	0.822	NA
bijou	8.81	7.78	1.13239	7.78	49.94	3	0.7	9	112.01	spherical	0	1	0	0	0	0	0	eremo	0.45	NA
bijou	5.02	4.66	1.07725	4.66	21.79	4	0.82	6	98.98	spherical	0	1	0	0	0	0	0	eremo	0.896	NA
bijou	6.87	6.66	1.03153	6.66	36.67	4	1.03	9	92.28	polygon	0	1	0	0	0	0	0	eremo	0.73	NA
bijou	10.58	8.9	1.18876	8.9	75.14	3	0.83	12	135.35	spherical	0	1	0	0	0	0	0	elaeis	0.544	NA
bijou	7.97	6.74	1.18249	6.74	43.69	2	0.52	7	107.33	spherical	0	1	0	0	0	0	0	eremo	0.432	NA
bijou	19.89	15.17	1.31114	15.17	245.63	2	1.33	28	116.95	ovoid	0	1	0	0	0	0	0	elaeis	0.814	NA
bijou	7.96	5.61	1.41889	5.61	41.54	5	1.38	6	94.45	polygon	0	1	0	0	0	0	0	ancistrophy	0.498	NA
bijou	8.33	7.18	1.16017	7.18	43.86	4	0.9	5	109.88	polygon	0	1	0	0	0	0	0	eremo	0.48	NA
bijou	9.55	7.4	1.29054	7.4	55.36	4	0.66	6	119.19	ovoid	0	1	0	0	0	0	0	eremo	0.388	NA
bijou	6.86	6.07	1.13015	6.07	39.05	3	0.6	8	114.04	polygon	0	1	0	0	0	0	0	eremo	0.516	NA
bijou	5.91	5.37	1.10056	5.37	26.51	5	0.66	7	105.53	spherical	0	1	0	0	0	0	0	eremo	0.766	NA
bijou	12.59	11.48	1.09669	11.48	108.35	3	1.2	7	107.62	spherical	0	1	0	0	0	0	0	elaeis	0.416	NA
bijou	9.42	8.42	1.11876	8.42	81.35	5	1.47	17	88.21	prolate	0	1	0	0	0	0	0	elaeis	0.932	NA
bijou	10.09	9.14	1.10394	9.14	67.75	3	1.13	11	67.75	prolate	0	1	0	0	0	0	0	elaeis	0.794	NA
bijou	10.05	9.96	1.00904	9.96	85.42	3	0.69	10	84.61	spherical	0	1	0	0	0	0	0	eremo	0.394	NA
bijou	10.83	8.3	1.30482	8.3	72.38	3	0.6	14	115.75	ovoid	0	1	0	0	0	0	0	elaeis	0.956	NA
bijou	11.22	10.87	1.0322	10.87	100.78	2	0.84	14	123.01	prolate	0	2	0	0	0	0	0	elaeis	0.836	NA
bijou	19.87	13.21	1.50416	13.21	209.93	5	0.97	5	131.4	ovoid	0	2	0	0	0	0	0	sarcoph	0.4	NA
bijou	12.3	9.82	1.25255	9.82	96.52	4	0.93	11	108.2	polygon	0	1	0	0	0	0	0	elaeis	0.914	NA
bijou	11.48	10.24	1.12109	10.24	97.26	3	1.01	15	119	ovoid	0	1	0	0	0	0	0	elaeis	0.956	NA
bijou	7.82	7.2	1.08611	7.2	112.33	3	0.55	10	112	spherical	0	1	0	0	0	0	0	eremo	0.334	NA
bijou	8.7	7.58	1.14776	7.58	49.5	3	0.41	2	134	spherical	0	1	0	0	0	0	0	aframomum	0.346	NA
bijou	10.92	8.22	1.32847	8.22	72.62	4	1.1	8	92.45	prolate	0	1	0	0	0	0	0	ancistrophy	0.38	NA
bijou	12.89	11.02	1.16969	11.02	119.71	4	1.17	11	122	spherical	0	1	0	0	0	0	0	elaeis	0.676	NA
bijou	16.28	10.44	1.55939	10.44	137.33	3	1.35	6	96.39	ovoid	0	1	0	0	0	0	0	elaeis	0.382	NA
bijou	10.85	8.37	1.2963	8.37	71.15	4	0.92	4	103.66	polygon	0	1	0	0	0	0	0	ancistrophy	0.37	NA
bijou	9.11	8.91	1.02245	8.91	64.43	2	1.1	12	96.04	spherical	0	1	0	0	0	0	0	elaeis	0.404	NA
bijou	14.53	14.45	1.00554	14.45	172.47	3	1.25	17	114.06	spherical	0	1	0	0	0	0	0	elaeis	0.858	NA
bijou	9.85	7.73	1.27426	7.73	68.55	3	1.23	13	95.02	prolate	0	1	0	0	0	0	0	elaeis	0.98	NA
bijou	7.69	7.2	1.06806	7.2	46.95	4	0.83	14	118.89	polygon	0	1	0	0	0	0	0	elaeis	0.894	NA
bijou	11.44	9.36	1.22222	9.36	81.02	4	0.87	10	114	prolate	0	1	0	0	0	0	0	elaeis	0.518	NA
bijou	22.53	21.32	1.05675	21.32	364.34	2	1.45	15	106.07	ovoid	0	1	0	0	0	0	0	elaeis	0.838	NA
bijou	7.37	6.46	1.14087	6.46	133.55	2	0.43	3	133.55	spherical	0	1	0	0	0	0	0	ancistrophy	0.432	NA
bijou	10.69	10.03	1.0658	10.03	90.9	3	0.5	16	119.15	spherical	0	1	0	0	0	0	0	elaeis	0.828	NA
bijou	11.42	9.63	1.18588	9.63	90.27	4	0.8	6	106	spherical	0	1	0	0	0	0	0	elaeis	0.46	NA
bijou	8.65	7.37	1.17368	7.37	51.5	3	0.92	9	92	spherical	0	1	0	0	0	0	0	eremo	0.44	NA
bijou	9.83	9.74	1.00924	9.74	73.98	3	0.8	8	95.94	spherical	0	1	0	0	0	0	0	eremo	0.438	NA
bijou	11.45	11.13	1.02875	11.13	93.29	4	0.72	10	78.76	ovoid	0	1	0	0	0	0	0	elaeis	0.47	NA
bijou	19.32	17.24	1.12065	17.24	256.92	2	0.93	15	116.31	prolate	0	1	0	0	0	0	0	elaeis	0.798	NA
bijou	11.42	9.29	1.22928	9.29	84.09	2	0.4	13	88	ovoid	0	1	0	0	0	0	0	elaeis	0.898	NA
bijou	6.32	5.93	1.06577	5.93	29.68	4	0.78	9	110	polygon	0	1	0	0	0	0	0	eremo	0.742	NA
bijou	13.4	11.6	1.15517	11.6	136.65	5	1.33	12	104.18	polygon	0	1	0	0	0	0	0	elaeis	0.8	NA
bijou	14.18	11.63	1.21926	11.63	152.85	3	0.9	8	116	polygon	0	1	0	0	0	0	0	elaeis	0.51	NA
bijou	7.56	6.82	1.1085	6.82	43.34	2	0.4	18	82	prolate	0	1	0	0	0	0	0	elaeis	0.886	NA
bijou	10.31	7.27	1.41816	7.27	51.18	2	1.1	8	110	ovoid	0	1	0	0	0	0	0	ancistrophy	0.478	NA
bijou	14.13	13.53	1.04435	13.53	155.09	5	1.3	15	108.1	polygon	0	1	0	0	0	0	0	elaeis	0.802	NA
bijou	11.37	10.21	1.11361	10.21	89.37	2	0.95	17	83	spherical	0	1	0	0	0	0	0	elaeis	0.924	NA
bijou	10.79	9.75	1.10667	9.75	82.96	3	0.94	9	94	polygon	0	1	0	0	0	0	0	elaeis	0.51	NA
bijou	7.93	6.62	1.19789	6.62	41.9	3	0.97	6	110	polygon	0	1	0	0	0	0	0	eremo	0.53	NA
bijou	10.72	9.79	1.09499	9.79	78.43	2	0.88	3	66	ovoid	0	1	0	0	0	0	0	aframomum	0.574	NA
bijou	10.21	9.18	1.1122	9.18	73.56	2	0.75	10	90	spherical	0	1	0	0	0	0	0	eremo	0.464	NA
goma	7.82	6.04	1.2947	6.04	37.89	2	0	0	0	spherical	0	1	0	0	0	0	0	aframomum	0.988	NA
goma	6.77	6.24	1.08494	6.24	33.15	2	0.51	10	100	spherical	0	1	0	0	0	0	0	eremo	0.588	NA
goma	11.87	6.68	1.77695	6.68	54.66	0	0	0	0	spherical	0	1	0	0	0	0	0	sarcoph	0.744	NA
goma	20.04	18.05	1.11025	18.05	303.1	2	1.42	19	91	spherical	0	1	0	0	0	0	0	elaeis	0.848	NA
goma	11.59	8.57	1.35239	8.57	75.17	3	1.2	13	103	ovoid	0	1	0	0	0	0	0	elaeis	0.954	NA
goma	6.65	5.86	1.13481	5.86	30.79	5	0	0	0	quadrangular	0	1	0	0	0	0	0	aframomum	0.982	NA
goma	8.44	6.95	1.21439	6.95	49.31	4	1.01	14	95.03	ovoid	0	1	0	0	0	0	0	elaeis	0.998	NA
goma	5.43	4.51	1.20399	4.51	18.99	4	0	0	0	polygon	0	1	0	0	0	0	0	ancistrophy	0.506	NA
goma	23.45	21.32	1.09991	21.32	398.32	3	1.43	20	111	spherical	0	1	0	0	0	0	0	elaeis	0.822	NA
goma	10.35	8.7	1.18966	8.7	66.17	3	1.74	7	66.17	spherical	0	1	0	0	0	0	0	elaeis	0.402	NA
goma	17.63	14.66	1.20259	14.66	220.22	2	1.62	22	124.85	spherical	0	1	0	0	0	0	0	elaeis	0.84	NA
goma	17.3	13.53	1.27864	13.53	215.01	3	1.44	16	101.93	prolate	0	1	0	0	0	0	0	elaeis	0.81	NA
goma	15.01	13.01	1.15373	13.01	143.59	1	1.04	8	123.41	spherical	0	1	0	0	0	0	0	elaeis	0.488	NA
goma	8.7	7.92	1.09848	7.92	57.51	3	1.17	10	57.51	spherical	0	1	0	0	0	0	0	aframomum	0.442	NA
goma	6.58	4.82	1.36515	4.82	24.95	4	0.7	7	24.95	prolate	0	1	0	0	0	0	0	aframomum	0.774	NA
goma	6.38	5.8	1.1	5.8	38.21	3	0	0	38.2	quadrangular	0	1	0	0	0	0	0	aframomum	0.984	NA
goma	19.45	15.59	1.24759	15.59	243.69	4	1.33	16	243.69	spherical	0	1	0	0	0	0	0	elaeis	0.812	NA
goma	6.72	5.87	1.1448	5.87	36.02	2	0.7	6	36.02	spherical	0	1	0	0	0	0	0	aframomum	0.938	NA
goma	17.93	12.92	1.38777	12.92	191.15	2	1.27	11	80.54	ovoid	0	1	0	0	0	0	0	elaeis	0.666	NA
goma	16.05	13.33	1.20405	13.33	167.22	4	1.1	8	94	ovoid	0	1	0	0	0	0	0	elaeis	0.468	NA
goma	10.73	9.49	1.13066	9.49	76.25	5	0.75	8	117.27	spherical	0	1	0	0	0	0	0	eremo	0.38	NA
goma	11.77	8.81	1.33598	8.81	88.92	5	0.7	5	11.97	polygon	0	1	0	0	0	0	0	aframomum	0.536	NA
goma	15.02	12.36	1.21521	12.36	155.06	3	1.3	13	100.25	prolate	0	1	0	0	0	0	0	elaeis	0.75	NA
goma	20.3	18.26	1.11172	18.26	303.68	3	1.69	24	89.34	spherical	0	1	0	0	0	0	0	elaeis	0.814	NA
goma	15	11.29	1.32861	11.29	133.14	2	1.14	11	91.53	prolate	0	1	0	0	0	0	0	elaeis	0.678	NA
goma	17.58	16.61	1.0584	16.61	118.55	4	1.23	11	118.55	spherical	0	1	0	0	0	0	0	elaeis	0.636	NA
goma	11.38	8.86	1.28442	8.86	88.91	3	1.11	5	105	spherical	0	1	0	0	0	0	0	ancistrophy	0.424	NA
goma	9.9	8.76	1.13014	8.76	68.62	4	0.88	18	110	ovoid	0	1	0	0	0	0	0	elaeis	0.98	NA
goma	10.08	8.46	1.19149	8.46	56.55	4	1.02	15	118.21	prolate	0	2	0	0	0	0	0	elaeis	0.976	NA
goma	10.26	6.6	1.55455	6.6	66.82	4	1.02	15	103	spherical	0	2	0	0	0	0	0	elaeis	0.722	NA
goma	19.89	16.12	1.23387	16.12	270.36	4	1.96	18	92.42	polygon	0	1	0	0	0	0	0	elaeis	0.802	NA
goma	10.4	8.47	1.22786	8.47	77.04	2	0.93	19	84.4	ovoid	0	1	0	0	0	0	0	elaeis	0.994	NA
goma	19.39	14.23	1.36261	14.23	220.05	4	1.33	24	112.26	ovoid	0	1	0	0	0	0	0	elaeis	0.78	NA
goma	19.03	18.8	1.01223	18.8	167.06	3	1.74	13	267.06	spherical	0	1	0	0	0	0	0	elaeis	0.782	NA
goma	22.73	20.08	1.13197	20.08	360.24	3	1.33	11	118.62	spherical	0	1	0	0	0	0	0	elaeis	0.588	NA
goma	15.72	14.09	1.11568	14.09	177.49	4	1.43	8	177.49	spherical	0	1	0	0	0	0	0	elaeis	0.466	NA
goma	17.72	15.08	1.17507	15.08	198.7	4	0.94	13	110.35	spherical	0	1	0	0	0	0	0	elaeis	0.726	NA
goma	7.47	6.86	1.08892	6.86	43.49	4	0.6	15	113.87	spherical	0	1	0	0	0	0	0	elaeis	0.532	NA
goma	13.92	13.01	1.06995	13.01	159.37	3	1.33	11	120.31	spherical	0	1	0	0	0	0	0	elaeis	0.618	NA
goma	14.35	13.62	1.0536	14.35	164.38	4	1.33	12	109	spherical	0	1	0	0	0	0	0	elaeis	0.65	NA
goma	9.23	8.5	1.08588	8.5	65.65	2	0.6	9	106	spherical	0	1	0	0	0	0	0	eremo	0.442	NA
goma	7.3	6.04	1.20861	6.04	34.48	5	0.55	7	102	ovoid	0	1	0	0	0	0	0	aframomum	0.578	NA
goma	8.33	6.87	1.21252	6.87	50.33	4	0.74	13	106.54	spherical	0	1	0	0	0	0	0	elaeis	0.484	NA
goma	10.11	7.91	1.27813	7.91	69.47	3	0.52	4	114.23	ovoid	0	1	0	0	0	0	0	ancistrophy	0.39	NA
goma	9.85	8.27	1.19105	8.27	65.9	4	1.01	9	105.36	polygon	0	1	0	0	0	0	0	elaeis	0.432	NA
goma	21.3	16.08	1.32463	16.08	263.63	5	1.07	22	110.99	polygon	0	1	0	0	0	0	0	elaeis	0.792	NA
goma	9.41	7.37	1.2768	7.37	60.62	5	0	0	0	polygon	0	1	0	0	0	0	0	aframomum	0.986	NA
goma	16.73	13.74	1.21761	13.74	186	3	0.75	4	99	ovoid	0	1	0	0	0	0	0	sarcoph	0.398	NA
goma	18.85	13.74	1.37191	13.74	190.93	5	1.07	17	99	ovoid	0	1	0	0	0	0	0	elaeis	0.776	NA
goma	18.98	9.32	2.03648	9.32	144.83	5	0	0	0	angularpoint	0	1	0	0	0	0	0	sarcoph	1	NA
goma	14.96	14.44	1.03601	14.44	172.82	1	1.13	18	91	spherical	0	1	0	0	0	0	0	elaeis	0.876	NA
goma	16.21	13.09	1.23835	13.09	165.4	4	1.25	16	101	ovoid	0	1	0	0	0	0	0	elaeis	0.774	NA
goma	11.53	9.88	1.167	9.88	82.75	3	0.88	5	113	spherical	0	1	0	0	0	0	0	elaeis	0.378	NA
goma	10.38	9.82	1.05703	9.82	82.52	5	0.92	7	106	polygon	0	1	0	0	0	0	0	elaeis	0.43	NA
goma	10.71	10.59	1.01133	10.59	100.2	3	0.97	8	99.67	spherical	0	1	0	0	0	0	0	eremo	0.434	NA
goma	12.15	10.2	1.19118	10.2	93.2	3	1.03	4	104.17	ovoid	0	1	0	0	0	0	0	elaeis	0.318	NA
goma	9.06	8.11	1.11714	8.11	58.83	3	0.88	10	103.67	ovoid	0	1	0	0	0	0	0	eremo	0.44	NA
goma	11.26	8.65	1.30173	8.65	79.29	4	1.31	10	103.89	spherical	0	1	0	0	0	0	0	ancistrophy	0.45	NA
goma	13.34	13.19	1.01137	13.19	144.82	2	1.11	8	92.68	spherical	0	1	0	0	0	0	0	elaeis	0.472	NA
goma	8.13	7.68	1.05859	7.68	49.84	3	0	0	0	polygon	0	1	0	0	0	0	0	aframomum	0.896	NA
goma	18.91	16.33	1.15799	16.33	265.89	2	0.9	17	99	ovoid	0	1	0	0	0	0	0	elaeis	0.816	NA
goma	9.55	8.57	1.11435	8.57	71.1	4	1.38	3	75	ovoid	0	1	0	0	0	0	0	ancistrophy	0.594	NA
goma	8.87	6.77	1.31019	6.77	47.42	5	0	0	0	ovoid	0	1	0	0	0	0	0	aframomum	0.996	NA
goma	8.66	7.28	1.18956	7.28	54.32	4	0.6	5	100	spherical	0	1	0	0	0	0	0	elaeis	0.306	NA
goma	7.24	6.23	1.16212	6.23	35.41	3	0.5	4	87.1	spherical	0	1	0	0	0	0	0	aframomum	0.51	NA
goma	10.4	7.27	1.43054	7.27	64.53	3	1	5	104	prolate	0	1	0	0	0	0	0	ancistrophy	0.422	NA
zerlina	7.95	7.14	1.11345	7.14	38.2	3	0.75	8	111	spherical	0	1	0	0	0	0	0	eremo	0.738	NA
zerlina	12.24	12.04	1.01661	12.04	124.24	3	0.84	6	98	spherical	0	1	0	0	0	0	0	elaeis	0.482	NA
zerlina	8.98	8.26	1.08717	8.26	69.8	4	1.02	9	89	polygon	0	1	0	0	0	0	0	elaeis	0.426	NA
zerlina	6.31	5.74	1.0993	5.74	27.7	4	1.23	8	90	spherical	0	1	0	0	0	0	0	ancistrophy	0.652	NA
zerlina	3.99	3.58	1.11453	3.58	12.12	4	0.8	5	92	spherical	0	1	0	0	0	0	0	eremo	0.878	NA
zerlina	6.69	5.07	1.31953	5.07	34.8	3	0.97	9	78	ovoid	0	1	0	0	0	0	0	ancistrophy	0.594	NA
zerlina	20.79	16.53	1.25771	16.53	267	4	1.23	15	118.71	prolate	0	1	0	0	0	0	0	elaeis	0.76	NA
zerlina	4.11	3.69	1.11382	3.69	12.02	3	0.6	7	83	spherical	0	1	0	0	0	0	0	eremo	0.498	NA
zerlina	22.42	21.32	1.05159	21.32	386.92	3	1.75	17	93	spherical	0	1	0	0	0	0	0	elaeis	0.886	NA
zerlina	16.93	15.06	1.12417	15.06	243	3	0.83	18	101	spherical	0	1	0	0	0	0	0	elaeis	0.81	NA
zerlina	12.88	9.43	1.36585	9.43	100	3	0.97	8	116	prolate	0	1	0	0	0	0	0	elaeis	0.444	NA
zerlina	12.72	11.34	1.12169	11.34	98.49	3	0.94	12	98	prolate	0	1	0	0	0	0	0	elaeis	0.954	NA
zerlina	8.64	6.55	1.31908	6.55	37.9	4	1.23	6	86	polygon	0	1	0	0	0	0	0	ancistrophy	0.628	NA
zerlina	14.65	13.51	1.08438	13.51	175.46	4	1.17	14	82	spherical	0	1	0	0	0	0	0	elaeis	0.808	NA
zerlina	7.23	6.99	1.03433	6.99	42.11	4	1.11	7	88	spherical	0	1	0	0	0	0	0	ancistrophy	0.526	NA
zerlina	15.67	15.08	1.03912	15.08	196.17	4	0.97	14	114	spherical	0	1	0	0	0	0	0	elaeis	0.816	NA
zerlina	17.38	14.84	1.17116	14.84	200.89	3	1.25	19	106	spherical	0	1	0	0	0	0	0	elaeis	0.818	NA
zerlina	3.88	3.42	1.1345	3.42	12.03	3	0.72	3	91	polygon	0	1	0	0	0	0	0	eremo	0.716	NA
zerlina	10.79	8.97	1.2029	8.97	78.86	3	1.11	14	116	prolate	0	1	0	0	0	0	0	elaeis	0.976	NA
zerlina	12.26	11.27	1.08784	11.27	118.29	2	0.84	16	109	spherical	0	1	0	0	0	0	0	elaeis	0.95	NA
zerlina	9.43	8.1	1.1642	8.1	61.74	4	0.97	11	103	ovoid	0	1	0	0	0	0	0	elaeis	0.934	NA
zerlina	8.12	5.83	1.3928	5.83	37.25	3	0.51	7	120	prolate	0	1	0	0	0	0	0	aframomum	0.452	NA
zerlina	6.56	5.84	1.12329	5.84	32.89	3	0.55	10	99	spherical	0	1	0	0	0	0	0	aframomum	0.388	NA
zerlina	15.96	12.03	1.32668	12.03	167.63	3	1.37	17	97	ovoid	0	1	0	0	0	0	0	elaeis	0.774	NA
zerlina	17.85	17.92	0.996094	17.92	257.02	3	1.5	17	84	ovoid	0	1	0	0	0	0	0	elaeis	0.834	NA
zerlina	6.9	5.71	1.20841	5.71	32.27	3	0.83	6	98	spherical	0	1	0	0	0	0	0	eremo	0.632	NA
zerlina	10.88	10.17	1.06981	10.17	85	4	0.92	8	88	polygon	0	1	0	0	0	0	0	elaeis	0.486	NA
zerlina	9.69	6.64	1.45934	6.64	112.38	4	1.31	10	112	ovoid	0	1	0	0	0	0	0	ancistrophy	0.54	NA
zerlina	11.53	9.26	1.24514	9.26	91	4	0.8	8	121	ovoid	0	1	0	0	0	0	0	elaeis	0.484	NA
zerlina	6.38	4.43	1.44018	4.43	26	4	0.62	9	100	polygon	0	1	0	0	0	0	0	eremo	0.53	NA
zerlina	9.82	7	1.40286	7	58	4	1.11	7	79	polygon	0	1	0	0	0	0	0	ancistrophy	0.534	NA
zerlina	5.49	4.32	1.27083	4.32	20.28	4	0.78	5	93	polygon	0	1	0	0	0	0	0	eremo	0.82	NA
zerlina	9.52	8.4	1.13333	8.4	54.66	4	0.7	11	89	ovoid	0	1	0	0	0	0	0	elaeis	0.96	NA
zerlina	4.3	4.32	0.99537	4.32	13.83	4	0.52	6	115	polygon	0	1	0	0	0	0	0	ancistrophy	0.586	NA
zerlina	12.24	11.42	1.0718	11.42	110.63	2	1.17	11	89	prolate	0	1	0	0	0	0	0	elaeis	0.902	NA
zerlina	9.52	5.95	1.6	5.95	45.9	4	0.72	9	99.74	ovoid	0	1	0	0	0	0	0	elaeis	0.43	NA
zerlina	7.9	6.03	1.31012	6.03	40.46	4	0.8	5	93.7	ovoid	0	1	0	0	0	0	0	eremo	0.642	NA
zerlina	4.93	3.98	1.23869	3.98	15.6	3	0.5	4	90	polygon	0	1	0	0	0	0	0	ancistrophy	0.856	NA
zerlina	17.35	12.7	1.36614	12.7	167.62	3	1.17	18	93	prolate	0	1	0	0	0	0	0	elaeis	0.802	NA
zerlina	9.81	7.9	1.24177	7.9	57.1	3	1.07	17	95	ovoid	0	1	0	0	0	0	0	elaeis	0.996	NA
zerlina	10.51	9.36	1.12286	9.36	65.64	3	1.23	7	107	spherical	0	1	0	0	0	0	0	ancistrophy	0.45	NA
zerlina	15.19	13.32	1.14039	13.32	159	3	1.28	14	104	spherical	0	1	0	0	0	0	0	elaeis	0.76	NA
zerlina	9.83	7.39	1.33018	7.39	56.15	4	1.44	2	86	spherical	0	1	0	0	0	0	0	ancistrophy	0.674	NA
zerlina	6.71	5.91	1.13536	5.91	32.45	4	0.83	11	88	polygon	0	1	0	0	0	0	0	elaeis	0.914	NA
zerlina	4.92	4.69	1.04904	4.69	19.96	3	0.83	6	81	spherical	0	1	0	0	0	0	0	eremo	0.534	NA
zerlina	11.8	10.66	1.10694	10.66	101.44	3	0.97	12	102	spherical	0	1	0	0	0	0	0	elaeis	0.68	NA
zerlina	6.36	4.1	1.55122	4.1	24.9	3	0.61	5	107	ovoid	0	1	0	0	0	0	0	eremo	0.52	NA
zerlina	9.21	8.92	1.03251	8.92	71.57	2	0.92	13	95.76	spherical	0	1	0	0	0	0	0	elaeis	0.522	NA
zerlina	9.71	8.03	1.20922	8.03	75.81	3	1.17	11	81	prolate	0	1	0	0	0	0	0	elaeis	0.914	NA
zerlina	7.42	5.5	1.34909	5.5	34.45	3	0.75	10	75	prolate	0	1	0	0	0	0	0	eremo	0.418	NA
zerlina	12.39	11.18	1.10823	11.18	112.94	2	0.83	19	110	spherical	0	1	0	0	0	0	0	elaeis	0.944	NA
zerlina	11.95	7.82	1.52813	7.82	76.6	3	1.09	14	108	ovoid	0	1	0	0	0	0	0	elaeis	0.936	NA
zerlina	8.39	8.33	1.0072	8.33	60.9	4	1.1	6	115	polygon	0	1	0	0	0	0	0	elaeis	0.47	NA
zerlina	13.4	12.85	1.0428	12.85	139.63	3	1.13	17	103	prolate concave-convex	0	1	0	0	0	0	0	elaeis	0.886	NA
zerlina	13.58	12.68	1.07098	12.68	130.8	3	1.11	15	105	spherical	0	1	0	0	0	0	0	elaeis	0.818	NA
zerlina	15.75	15.57	1.01156	15.57	178.5	3	1.02	20	115	ovoid	0	1	0	0	0	0	0	elaeis	0.818	NA
zerlina	16.36	12.5	1.3088	12.5	163	3	1.7	13	86	ovoid	0	1	0	0	0	0	0	elaeis	0.728	NA
zerlina	8.81	7.71	1.14267	7.71	63.3	4	0.97	8	87	polygon	0	1	0	0	0	0	0	elaeis	0.43	NA
zerlina	10.72	10.61	1.01037	10.61	93.82	3	1.09	18	94	spherical	0	1	0	0	0	0	0	elaeis	0.758	NA
zerlina	11.15	10.58	1.05388	10.58	104.67	3	1.14	16	96	spherical	0	1	0	0	0	0	0	elaeis	0.848	NA
zerlina	7.03	6.38	1.10188	6.38	36.1	4	0.88	7	87	prolate	0	1	0	0	0	0	0	eremo	0.724	NA
zerlina	11.13	9.49	1.17281	9.49	86.9	4	0.88	17	90.79	ovoid	0	1	0	0	0	0	0	elaeis	0.978	NA
zerlina	7.17	6.86	1.04519	6.86	44.17	4	0.84	9	111	spherical	0	1	0	0	0	0	0	eremo	0.716	NA
zerlina	9.52	8.6	1.10698	8.6	69.75	3	0.94	10	76	spherical	0	1	0	0	0	0	0	eremo	0.374	NA
zerlina	16.37	11.61	1.40999	11.61	146.19	3	1.23	19	101	ovoid	0	1	0	0	0	0	0	elaeis	0.768	NA
zerlina	15.09	12.89	1.17067	12.89	145.57	4	1.3	11	106	ovoid	0	1	0	0	0	0	0	elaeis	0.63	NA
zerlina	9.34	7.45	1.25369	7.45	55.09	5	1.33	7	97	polygon	0	1	0	0	0	0	0	elaeis	0.42	NA
zerlina	11.98	9.72	1.23251	9.72	108.2	4	1.01	9	119	ovoid	0	1	0	0	0	0	0	elaeis	0.462	NA
zerlina	11.37	9.22	1.23319	9.22	90.2	3	1.23	13	107	spherical	0	1	0	0	0	0	0	elaeis	0.692	NA
zerlina	21.3	18.12	1.1755	18.12	311	2	1.17	18	101	ovoid	0	1	0	0	0	0	0	elaeis	0.816	NA
zerlina	7.9	5.51	1.43376	5.51	37.27	2	0.75	12	89	ovoid	0	1	0	0	0	0	0	elaeis	0.946	NA
zerlina	12.02	7.25	1.65793	7.25	61.67	3	0.83	7	106	ovoid	0	1	0	0	0	0	0	elaeis	0.472	NA
zerlina	17.2	15.46	1.11255	15.46	219	3	1.36	18	106	spherical	0	1	0	0	0	0	0	elaeis	0.824	NA
zerlina	17.47	13.35	1.30861	13.35	165.4	3	1.37	17	92	ovoid	0	1	0	0	0	0	0	elaeis	0.786	NA
zerlina	5.73	5.43	1.05525	5.43	26.01	3	0.6	4	75	prolate concave-convex	0	1	0	0	0	0	0	ancistrophy	0.426	NA
zerlina	3.79	3.58	1.05866	3.58	10.96	3	0.42	3	108	polygon	0	1	0	0	0	0	0	ancistrophy	0.694	NA
dorry	6.41	4.61	1.39046	4.61	21	2	0.69	13	74	prolate	0	1	0	0	0	0	0	elaeis	0.952	NA
dorry	7.77	5.72	1.35839	5.72	40.22	3	0.9	13	77	prolate	0	1	0	0	0	0	0	elaeis	0.964	NA
dorry	7.69	7.07	1.08769	7.07	43.75	4	0.55	15	97	spherical	0	1	0	0	0	0	0	elaeis	0.536	NA
dorry	7.17	6.76	1.06065	6.76	36.74	3	1.09	11	89	spherical	0	1	0	0	0	0	0	eremo	0.514	NA
dorry	6.04	5.77	1.04679	5.77	25.74	3	0.65	8	93	spherical	0	1	0	0	0	0	0	eremo	0.768	NA
dorry	7.03	5.29	1.32892	5.29	31.64	4	0.72	7	94	ovoid	0	1	0	0	0	0	0	eremo	0.712	NA
dorry	10.49	9.32	1.12554	9.32	67.02	3	0.83	12	108	spherical	0	1	0	0	0	0	0	elaeis	0.548	NA
dorry	5.98	5.74	1.04181	5.74	33.59	3	0.65	15	82	prolate	0	1	0	0	0	0	0	elaeis	0.738	NA
dorry	5.66	5	1.132	5	26.48	2	0.83	8	92	spherical	0	1	0	0	0	0	0	eremo	0.946	NA
dorry	6.99	5.55	1.25946	5.55	31	3	0.83	8	105	spherical	0	1	0	0	0	0	0	eremo	0.696	NA
dorry	9.88	8.26	1.19613	8.26	69.41	4	1.1	13	97	ovoid	0	1	0	0	0	0	0	elaeis	0.978	NA
dorry	8.73	8.13	1.0738	8.13	56.6	4	0.88	12	105	spherical	0	1	0	0	0	0	0	elaeis	0.544	NA
dorry	6.17	4.95	1.24646	4.95	22.42	3	0.74	7	90	prolate	0	1	0	0	0	0	0	eremo	0.982	NA
dorry	10.09	8.34	1.20983	8.34	68	4	0.78	16	90	spherical	0	1	0	0	0	0	0	elaeis	0.868	NA
dorry	9.67	7.47	1.29451	7.47	62.13	4	1.35	14	76	spherical	0	1	0	0	0	0	0	elaeis	0.796	NA
dorry	9.96	9.27	1.07443	9.27	71	3	0.8	10	111	spherical	0	1	0	0	0	0	0	eremo	0.462	NA
dorry	8.91	6.15	1.44878	6.15	43.6	4	0.88	9	89	ovoid	0	1	0	0	0	0	0	eremo	0.39	NA
dorry	7.52	5.14	1.46304	5.14	31.74	5	0.52	6	107	prolate	0	1	0	0	0	0	0	aframomum	0.452	NA
dorry	5.41	4.73	1.14376	4.73	21.87	2	0.87	8	85	spherical	0	1	0	0	0	0	0	eremo	0.78	NA
dorry	7.78	5.8	1.34138	5.8	45.53	5	1.13	9	76	ovoid	0	1	0	0	0	0	0	ancistrophy	0.842	NA
dorry	10.78	7.32	1.47268	7.32	55.01	3	0.62	15	98	ovoid	0	1	0	0	0	0	0	elaeis	0.98	NA
dorry	10.03	9.63	1.04154	9.63	74.95	3	0.9	13	79	spherical	0	1	0	0	0	0	0	elaeis	0.6	NA
dorry	5.62	3.71	1.51482	3.71	21.88	3	0.6	7	100	prolate	0	1	0	0	0	0	0	eremo	0.512	NA
dorry	5.53	5.43	1.01842	5.43	22.26	3	0.83	9	62	spherical	0	1	0	0	0	0	0	aframomum	0.542	NA
dorry	12	10.81	1.11008	10.81	124.92	3	0.94	15	91	spherical	0	1	0	0	0	0	0	elaeis	0.942	NA
dorry	5.33	4.4	1.21136	4.4	20.32	4	0.74	7	89	prolate	0	1	0	0	0	0	0	eremo	0.926	NA
dorry	10.86	8.18	1.32763	8.18	65.93	4	1.14	9	96	ovoid	0	1	0	0	0	0	0	ancistrophy	0.4	NA
dorry	4.87	4.36	1.11697	4.36	21.49	3	0.83	6	83	spherical	0	1	0	0	0	0	0	eremo	0.566	NA
dorry	4.92	3.92	1.2551	3.92	16.59	4	0.51	7	95	ovoid	0	1	0	0	0	0	0	eremo	0.49	NA
dorry	9.5	8.36	1.13636	8.36	55.73	4	0.61	9	118	ovoid	0	1	0	0	0	0	0	elaeis	0.464	NA
dorry	6.29	3.52	1.78693	3.52	22.29	5	1.19	9	89	prolate	0	1	0	0	0	0	0	ancistrophy	0.546	NA
dorry	5.77	4.54	1.27093	4.54	24.13	3	0.74	6	82	spherical	0	1	0	0	0	0	0	eremo	0.526	NA
dorry	24.69	21.2	1.16462	21.2	353.31	1	2.7	19	79	spherical	0	1	0	0	0	0	0	elaeis	0.818	NA
dorry	10.65	9.65	1.10363	9.65	86.29	3	0.82	11	106	spherical	0	1	0	0	0	0	0	elaeis	0.514	NA
dorry	10.31	8.01	1.28714	8.01	61.6	3	0.87	16	86	ovoid	0	1	0	0	0	0	0	elaeis	0.998	NA
dorry	6.14	5.45	1.12661	5.45	26.19	4	0.92	9	94	spherical	0	1	0	0	0	0	0	eremo	0.838	NA
dorry	5.43	5.22	1.04023	5.22	34.35	3	0.84	10	91	spherical	0	1	0	0	0	0	0	eremo	0.79	NA
dorry	6.45	5.63	1.14565	5.63	31.8	3	0.66	10	95	spherical	0	1	0	0	0	0	0	eremo	0.758	NA
dorry	9.85	6.85	1.43796	6.85	46	5	1.1	8	94	triangular	0	1	0	0	0	0	0	ancistrophy	0.56	NA
dorry	10.85	10.44	1.03927	10.44	87.85	3	0.93	9	100	spherical	0	1	0	0	0	0	0	eremo	0.448	NA
dorry	7.78	6.27	1.24083	6.27	38.81	3	0.8	7	89	spherical	0	1	0	0	0	0	0	eremo	0.698	NA
dorry	11.64	10.42	1.11708	10.42	105.93	4	1.14	13	113	spherical	0	1	0	0	0	0	0	elaeis	0.772	NA
dorry	10.36	8.8	1.17727	8.8	74	3	0.78	12	111	prolate	0	1	0	0	0	0	0	elaeis	0.952	NA
dorry	4.83	4.37	1.10526	4.37	16.25	3	0.65	5	100	spherical	0	1	0	0	0	0	0	eremo	0.796	NA
dorry	8.3	5.63	1.47425	5.63	34.75	4	0.82	8	88	ovoid	0	1	0	0	0	0	0	eremo	0.364	NA
dorry	7.83	6.25	1.2528	6.25	39.21	4	0.72	10	93	ovoid	0	1	0	0	0	0	0	eremo	0.706	NA
dorry	3.53	2.42	1.45868	2.42	7.78	3	0.52	5	93	prolate	0	1	0	0	0	0	0	eremo	0.374	NA
dorry	4.61	4.61	1	4.61	13.54	5	0.51	8	75	spherical	0	1	0	0	0	0	0	ancistrophy	0.434	NA
dorry	3.67	3.02	1.21523	3.02	12.18	4	0.55	6	111	spherical	0	1	0	0	0	0	0	eremo	0.536	NA
dorry	5.94	4.49	1.32294	4.49	25.88	3	0.75	11	102	spherical	0	1	0	0	0	0	0	eremo	0.588	NA
dorry	10.15	7.19	1.41168	7.19	65.14	3	0.74	13	89	prolate	0	1	0	0	0	0	0	elaeis	0.994	NA
dorry	7.07	5.73	1.23386	5.73	28.05	2	0.75	14	90	prolate	0	1	0	0	0	0	0	elaeis	0.978	NA
dorry	6.86	5.86	1.17065	5.86	31.24	5	0.94	12	87	ovoid	0	1	0	0	0	0	0	elaeis	0.92	NA
dorry	7.69	6.17	1.24635	6.17	42.84	3	0.78	12	102	prolate	0	1	0	0	0	0	0	elaeis	0.918	NA
dorry	5.46	4.29	1.27273	4.29	20.33	4	0.61	7	106	ovoid	0	1	0	0	0	0	0	eremo	0.706	NA
dorry	5.42	4.92	1.10163	4.92	22.5	3	0.82	3	105	spherical	0	1	0	0	0	0	0	eremo	0.676	NA
dorry	15.05	14.44	1.04224	14.44	175.64	2	0.78	12	105	spherical	0	1	0	0	0	0	0	elaeis	0.66	NA
dorry	6.74	5.99	1.12521	5.99	29.4	3	0.88	7	90	spherical	0	1	0	0	0	0	0	eremo	0.698	NA
dorry	4.41	3.71	1.18868	3.71	14.08	3	0.51	8	85	spherical	0	1	0	0	0	0	0	eremo	0.55	NA
dorry	7.16	6.04	1.18543	6.04	50.13	3	0.66	10	107	spherical	0	1	0	0	0	0	0	eremo	0.642	NA
dorry	7.07	6.56	1.07774	6.56	42.27	2	0.93	11	81	spherical	0	1	0	0	0	0	0	eremo	0.548	NA
dorry	5.33	4.81	1.10811	4.81	19.02	3	0.84	9	93.33	spherical	0	1	0	0	0	0	0	eremo	0.846	NA
dorry	7.66	5.68	1.34859	5.68	36.59	3	1.05	11	83	spherical	0	1	0	0	0	0	0	eremo	0.446	NA
dorry	7.28	5.53	1.31646	5.53	30.37	3	0.97	14	103	prolate	0	1	0	0	0	0	0	elaeis	0.97	NA
dorry	5.94	5.33	1.11445	5.33	29.74	3	0.87	11	108	spherical	0	1	0	0	0	0	0	eremo	0.586	NA
dorry	7.17	4.98	1.43976	4.98	33.9	2	0.72	11	87	prolate	0	1	0	0	0	0	0	elaeis	0.942	NA
dorry	9.17	8.91	1.02918	8.91	67.12	2	0.87	13	120	spherical	0	1	0	0	0	0	0	elaeis	0.518	NA
dorry	10.46	10.03	1.04287	10.03	77.9	4	0.97	19	99	spherical	0	1	0	0	0	0	0	elaeis	0.776	NA
dorry	6.79	5.4	1.25741	5.4	27.08	3	0.65	13	91	ovoid	0	1	0	0	0	0	0	elaeis	0.962	NA
dorry	18.76	14.9	1.25906	14.9	236	1	1.88	32	60	ovoid	0	1	0	0	0	0	0	elaeis	0.504	NA
dorry	19.78	17.67	1.11941	17.67	271	3	1.48	11	99	spherical	0	1	0	0	0	0	0	elaeis	0.592	NA
dorry	5.63	5.33	1.05629	5.33	22.64	3	0.61	7	97	spherical	0	1	0	0	0	0	0	eremo	0.712	NA
dorry	6.81	5.58	1.22043	5.58	28.26	3	0.51	9	106	prolate	0	1	0	0	0	0	0	aframomum	0.438	NA
dorry	7.37	5.73	1.28621	5.73	34.87	4	0.88	16	97	spherical	0	1	0	0	0	0	0	elaeis	0.592	NA
dorry	11.81	10.41	1.13449	10.41	100	5	1.13	7	90	spherical	0	1	0	0	0	0	0	elaeis	0.42	NA
dorry	5.26	4.1	1.28293	4.1	20.03	3	0.75	6	91	polygon	0	1	0	0	0	0	0	eremo	0.882	NA
dorry	6.37	5.07	1.25641	5.07	27.76	5	0.72	12	95	polygon	0	1	0	0	0	0	0	elaeis	0.928	NA
dorry	5.09	4.67	1.08994	4.67	19.62	3	0.62	7	80	ovoid	0	1	0	0	0	0	0	eremo	0.552	NA
dorry	5.61	5.29	1.06049	5.29	21.68	3	0.61	5	98	polygon	0	1	0	0	0	0	0	eremo	0.676	NA
dorry	8.5	8	1.0625	8	54.11	2	1.01	11	83	spherical	0	1	0	0	0	0	0	elaeis	0.48	NA
dorry	7.48	7.18	1.04178	7.18	35.55	3	0.93	7	95	spherical	0	1	0	0	0	0	0	eremo	0.664	NA
dorry	8.16	6.47	1.26121	6.47	38.77	2	1.25	9	100	spherical	0	1	0	0	0	0	0	ancistrophy	0.612	NA
dorry	6.12	4.6	1.33043	4.6	25.78	3	1	9	70	prolate	0	1	0	0	0	0	0	ancistrophy	0.62	NA
dorry	3.7	2.97	1.24579	2.97	7.04	3	0.61	4	91	spherical	0	1	0	0	0	0	0	eremo	0.65	NA
dorry	8.55	8.13	1.05166	8.13	59.36	3	0.8	13	92	ovoid	0	1	0	0	0	0	0	elaeis	0.922	NA
dorry	5.37	3.3	1.62727	3.3	13.12	5	0.72	7	90	polygon	0	1	0	0	0	0	0	eremo	0.61	NA
venus	5.07	4.49	1.12918	4.49	17.24	3	0.55	6	99	spherical	0	1	0	0	0	0	0	eremo	0.566	NA
venus	7.42	2.73	2.71795	2.73	19	5	0	0	0	angularpoint	0	1	0	0	0	0	0	elaeis	0.432	NA
venus	5.23	4.3	1.21628	4.3	19.22	3	0.61	9	70	spherical	0	1	0	0	0	0	0	eremo	0.334	NA
venus	4.56	3.33	1.36937	3.33	11.67	3	0.75	7	70	spherical	0	1	0	0	0	0	0	eremo	0.362	NA
venus	6.16	4.25	1.44941	4.25	22.37	3	0.8	7	88	spherical	0	1	0	0	0	0	0	eremo	0.608	NA
venus	5.07	3.79	1.33773	3.79	16.43	3	0.6	7	84	prolate	0	1	0	0	0	0	0	eremo	0.546	NA
venus	5.77	4.22	1.3673	4.22	19.46	4	0.83	6	101	spherical	0	1	0	0	0	0	0	eremo	0.836	NA
venus	8.32	7.31	1.13817	7.31	50.91	3	0.75	10	100	spherical	0	1	0	0	0	0	0	eremo	0.432	NA
venus	6.54	4.74	1.37975	4.74	26.46	5	0.88	6	94	prolate	0	1	0	0	0	0	0	eremo	0.77	NA
venus	6.83	4.5	1.51778	4.5	34.12	4	0.63	8	85	prolate	0	1	0	0	0	0	0	eremo	0.324	NA
venus	4.3	3.28	1.31098	3.28	12.93	4	0.51	5	100	polygon	0	1	0	0	0	0	0	ancistrophy	0.492	NA
venus	5.54	4.81	1.15177	4.81	18.3	3	0.78	8	85	spherical	0	1	0	0	0	0	0	eremo	0.736	NA
venus	7.07	5.63	1.25577	5.63	34.47	3	1	7	88	spherical	0	1	0	0	0	0	0	ancistrophy	0.638	NA
venus	3.72	3.66	1.01639	3.66	10.49	4	0.72	5	85	polygon	0	1	0	0	0	0	0	eremo	0.728	NA
venus	6.59	4.99	1.32064	4.99	24.98	3	0.72	8	88	polygon	0	1	0	0	0	0	0	eremo	0.852	NA
venus	7.08	5.12	1.38281	5.12	28.42	4	0.62	5	98	polygon	0	1	0	0	0	0	0	eremo	0.47	NA
venus	7.16	5.45	1.31376	5.45	36.06	3	0.69	10	78	prolate	0	1	0	0	0	0	0	eremo	0.424	NA
venus	2.82	2.53	1.11462	2.82	5.86	4	0.75	4	101	polygon	0	1	0	0	0	0	0	eremo	0.676	NA
venus	5.45	4.95	1.10101	5.45	27.1	4	0.8	9	89	ovoid	0	1	0	0	0	0	0	eremo	0.812	NA
venus	5.33	3.49	1.52722	3.49	14.2	5	0.75	7	95	ovoid	0	1	0	0	0	0	0	eremo	0.612	NA
venus	12.7	7.89	1.60963	7.89	71.98	2	0.8	12	107	ovoid	0	1	0	0	0	0	0	elaeis	0.874	NA
venus	6.14	4.64	1.32328	4.64	30.64	5	1.24	5	78.06	polygon	0	1	0	0	0	0	0	ancistrophy	0.654	NA
venus	9.24	7.7	1.2	7.7	55.6	4	0.87	8	55.6	spherical	0	1	0	0	0	0	0	aframomum	0.854	NA
venus	9.27	8.47	1.09445	8.47	66.95	5	1.64	4	68	polygon	0	1	0	0	0	0	0	elaeis	0.432	NA
venus	5.36	4.13	1.29782	4.13	18.42	3	0.7	7	87	spherical	0	1	0	0	0	0	0	eremo	0.8	NA
venus	4.71	3.69	1.27642	3.69	12.04	4	0.6	5	79	polygon	0	1	0	0	0	0	0	eremo	0.454	NA
venus	7.58	5.53	1.37071	5.53	31.45	3	0.4	8	110	ovoid	0	1	0	0	0	0	0	aframomum	0.592	NA
venus	8.31	3.18	2.61321	3.18	8.31	4	0.75	4	75	polygon	0	1	0	0	0	0	0	elaeis	0.558	NA
venus	4.6	4	1.15	4	16.13	2	0.6	7	100	prolate	0	1	0	0	0	0	0	eremo	0.872	NA
venus	7.62	5.73	1.32984	5.73	34.33	3	0.69	6	80	ovoid	0	1	0	0	0	0	0	eremo	0.376	NA
venus	10.35	7.95	1.30189	7.95	63.88	4	0.87	9	99	spherical	0	1	0	0	0	0	0	eremo	0.444	NA
venus	4.8	4.56	1.05263	4.56	17.85	4	0.62	5	77	polygon	0	1	0	0	0	0	0	eremo	0.484	NA
venus	5.9	3.41	1.73021	3.41	16.52	5	0.62	8	82	polygon	0	1	0	0	0	0	0	elaeis	0.462	NA
venus	5.14	4.22	1.21801	4.22	15.71	3	0.72	7	97	ovoid	0	1	0	0	0	0	0	eremo	0.828	NA
venus	6.53	4.92	1.32724	4.92	25.11	3	0.62	7	82.14	prolate	0	1	0	0	0	0	0	eremo	0.534	NA
venus	12.32	10.32	1.1938	10.32	97.7	3	1	9	91	ovoid	0	1	0	0	0	0	0	elaeis	0.462	NA
venus	4.51	4.1	1.1	4.1	16.61	4	0.58	5	95	polygon	0	1	0	0	0	0	0	eremo	0.514	NA
venus	5.92	4.72	1.25424	4.72	24.22	4	0.65	9	102	polygon	0	1	0	0	0	0	0	eremo	0.836	NA
venus	7.8	5.74	1.35889	5.74	31.69	5	1.44	4	61	polygon	0	1	0	0	0	0	0	ancistrophy	0.406	NA
venus	7.69	6.36	1.20912	6.36	35.28	3	0.78	8	98	spherical	0	1	0	0	0	0	0	eremo	0.754	NA
venus	5.8	5.08	1.14173	5.08	25.27	3	0.66	8	92	spherical	0	1	0	0	0	0	0	eremo	0.89	NA
venus	4.1	3.99	1.02757	3.99	13.77	3	0.6	7	88	polygon	0	1	0	0	0	0	0	eremo	0.7	NA
venus	4.51	4.4	1.025	4.4	13.51	3	0.61	7	91	polygon	0	1	0	0	0	0	0	eremo	0.748	NA
venus	6.86	5.84	1.17466	5.84	32.12	3	0.72	9	96	polygon	0	1	0	0	0	0	0	eremo	0.746	NA
venus	3.1	2.78	1.11511	2.78	9.01	4	0.74	5	80	polygon	0	1	0	0	0	0	0	eremo	0.6	NA
venus	4.34	3.72	1.16667	3.72	14.22	4	0.84	7	89	polygon	0	1	0	0	0	0	0	eremo	0.9	NA
venus	6.15	5.84	1.05308	5.84	30.83	5	0.97	7	88	polygon	0	1	0	0	0	0	0	eremo	0.5	NA
fanny	5.24	4.12	1.27184	4.12	15.32	3	0.82	11	95	spherical	0	1	0	0	0	0	0	eremo	0.584	NA
fanny	7.11	6.6	1.07727	6.6	39.21	3	0.7	9	119	spherical	0	1	0	0	0	0	0	eremo	0.72	NA
fanny	9.56	8	1.195	8	66.31	3	1.15	10	65	spherical	0	1	0	0	0	0	0	elaeis	0.318	NA
fanny	8.61	6.65	1.29474	6.65	41.91	4	0.85	15	98	spherical	0	1	0	0	0	0	0	elaeis	0.67	NA
fanny	10.08	8.94	1.12752	8.94	73.15	3	1	15	92	spherical	0	1	0	0	0	0	0	elaeis	0.862	NA
fanny	6.97	6.45	1.08062	6.45	38.65	3	0.72	8	80	spherical	0	1	0	0	0	0	0	eremo	0.478	NA
fanny	10.46	7.24	1.44475	7.24	67.52	3	0.85	14	80	ovoid	0	1	0	0	0	0	0	elaeis	0.996	NA
fanny	9.83	6.65	1.4782	6.65	55.12	4	0.61	7	112	ovoid	0	1	0	0	0	0	0	elaeis	0.31	NA
fanny	5.8	5.36	1.08209	5.36	25.04	4	0.69	6	97	polygon	0	1	0	0	0	0	0	eremo	0.802	NA
fanny	5.8	4.95	1.17172	4.95	27.01	4	1.17	4	113	polygon	0	1	0	0	0	0	0	ancistrophy	0.52	NA
fanny	7.33	4.69	1.5629	4.69	107.02	5	0.6	9	107	polygon	0	1	0	0	0	0	0	elaeis	0.38	NA
fanny	8.5	6.55	1.29771	6.55	41.15	4	1.33	1	55.58	polygon	0	1	0	0	0	0	0	aframomum	0.542	NA
fanny	12.59	11.88	1.05976	11.88	117.54	3	1.23	12	104.46	spherical	0	1	0	0	0	0	0	elaeis	0.664	NA
fanny	12.51	8.94	1.39933	8.94	96.96	4	0.92	19	88.6	spherical	0	1	0	0	0	0	0	elaeis	0.93	NA
fanny	4.18	3.92	1.06633	3.92	15.29	4	0.7	5	85	polygon	0	1	0	0	0	0	0	eremo	0.7	NA
fanny	7.07	5.54	1.27617	5.54	30.16	4	1.1	6	105	ovoid	0	1	0	0	0	0	0	ancistrophy	0.564	NA
fanny	10.96	9.91	1.10595	9.91	85.27	4	1.35	5	91.89	spherical	0	1	0	0	0	0	0	ancistrophy	0.474	NA
fanny	9.77	8.43	1.15896	8.43	61.58	3	0.74	8	94.15	spherical	0	1	0	0	0	0	0	eremo	0.424	NA
fanny	12.8	11.27	1.13576	11.27	117.12	4	1.09	10	106	spherical	0	1	0	0	0	0	0	elaeis	0.484	NA
fanny	8.5	7.25	1.17241	7.25	59.92	4	0.94	15	73	spherical	0	1	0	0	0	0	0	elaeis	0.792	NA
fanny	10.85	9.12	1.18969	9.12	80.3	3	0.69	8	84	spherical	0	1	0	0	0	0	0	eremo	0.334	NA
fanny	11.7	9.09	1.28713	9.09	90.32	4	0.94	9	96	polygon	0	1	0	0	0	0	0	elaeis	0.61	NA
fanny	5.41	4.17	1.29736	4.17	16.74	4	1.13	5	102	polygon	0	1	0	0	0	0	0	ancistrophy	0.436	NA
fanny	8.49	6.85	1.23942	6.85	49.02	3	0.88	8	88.08	polygon	0	1	0	0	0	0	0	elaeis	0.438	NA
fanny	8.52	8.5	1.00235	8.5	68.64	2	0.83	17	94.22	spherical	0	1	0	0	0	0	0	elaeis	0.746	NA
fanny	8.98	8.9	1.00899	8.9	63.3	2	0.92	8	72.47	spherical	0	1	0	0	0	0	0	eremo	0.556	NA
fanny	9.1	8.92	1.02018	8.92	61.7	3	0.84	13	119	spherical	0	1	0	0	0	0	0	elaeis	0.51	NA
fanny	12.92	10.41	1.24111	10.41	98.1	3	1.02	21	103.14	ovoid	0	1	0	0	0	0	0	elaeis	0.988	NA
fanny	8.32	7.2	1.15556	7.2	49.2	3	0.83	5	97.88	polygon	0	2	0	0	0	0	0	eremo	0.43	NA
fanny	9.34	8.91	1.04826	8.91	59.54	4	1.02	8	100	spherical	0	2	0	0	0	0	0	eremo	0.396	NA
fanny	13.92	13.83	1.00651	13.83	137.44	4	1.14	19	112.56	ovoid	0	1	0	0	0	0	0	elaeis	0.804	NA
fanny	13.93	13.11	1.06255	13.11	144.17	2	1.19	17	56	spherical	0	1	0	0	0	0	0	elaeis	0.5	NA
fanny	7.75	6.87	1.12809	6.87	39.27	3	0.75	16	91.79	spherical	0	1	0	0	0	0	0	elaeis	0.554	NA
fanny	10.9	8.08	1.34901	8.08	67.36	3	0.88	8	101	spherical	0	1	0	0	0	0	0	eremo	0.402	NA
fanny	9.69	8.32	1.16466	8.32	58.77	3	0.82	9	92	prolate	0	1	0	0	0	0	0	eremo	0.496	NA
fanny	14.74	13.03	1.13124	13.03	85.55	4	0.92	6	85	spherical	0	1	0	0	0	0	0	elaeis	0.43	NA
fanny	8.96	8.22	1.09002	8.22	67.86	4	0.52	8	137	polygon	0	1	0	0	0	0	0	aframomum	0.394	NA
fanny	17.98	15.2	1.18289	15.2	234.64	3	1	14	97.16	spherical	0	1	0	0	0	0	0	elaeis	0.772	NA
fanny	10.07	9.01	1.11765	9.01	72.85	3	0.72	5	88.97	spherical	0	1	0	0	0	0	0	eremo	0.414	NA
fanny	13.4	9.02	1.48559	9.02	96.41	4	0.66	8	116	ovoid	0	1	0	0	0	0	0	elaeis	0.406	NA
fanny	9.69	8.74	1.1087	8.74	72.8	3	0.78	13	111	spherical	0	1	0	0	0	0	0	elaeis	0.626	NA
fanny	10.72	10.53	1.01804	10.53	98.17	3	1.16	11	99	spherical	0	1	0	0	0	0	0	elaeis	0.428	NA
fanny	5.4	4.72	1.14407	4.72	19.62	3	0.6	6	83	spherical	0	1	0	0	0	0	0	eremo	0.46	NA
fanny	13.12	12.84	1.02181	12.84	141.99	3	1.16	11	89.24	spherical	0	1	0	0	0	0	0	elaeis	0.576	NA
fanny	4.95	4.27	1.15925	4.27	17.3	3	0.7	4	17.3	spherical	0	1	0	0	0	0	0	ancistrophy	0.708	NA
fanny	5.32	4.6	1.15652	4.6	72.26	3	0.5	6	101	polygon	0	1	0	0	0	0	0	eremo	0.392	NA
fanny	6.38	3.33	1.91592	3.33	17.85	3	0.42	7	102	ovoid	0	1	0	0	0	0	0	elaeis	0.348	NA
fanny	10.4	9.45	1.10053	9.45	73.04	4	0.72	13	92	ovoid	0	1	0	0	0	0	0	elaeis	0.964	NA
fanny	10.89	9.04	1.20465	9.04	77.17	3	0.6	11	81	ovoid	0	1	0	0	0	0	0	elaeis	0.924	NA
fanny	4.67	3.76	1.24202	3.76	11.75	3	0.47	8	96	spherical	0	1	0	0	0	0	0	eremo	0.544	NA
fanny	9.93	9.01	1.10211	9.01	71.62	3	0.78	14	94	ovoid	0	1	0	0	0	0	0	elaeis	0.986	NA
fanny	12.1	10.49	1.15348	10.49	103.32	4	0.88	17	90.25	prolate	0	1	0	0	0	0	0	elaeis	0.99	NA
fanny	9.04	8.85	1.02147	8.85	59.36	2	0.84	8	97	spherical	0	1	0	0	0	0	0	eremo	0.53	NA
fanny	6.15	4.53	1.35762	4.53	19.3	3	0.66	3	82	polygon	0	1	0	0	0	0	0	eremo	0.39	NA
fanny	10.21	9.21	1.10858	9.21	76.4	2	0.74	18	110	spherical	0	1	0	0	0	0	0	elaeis	0.842	NA
fanny	5.98	5.08	1.17717	5.08	27.9	4	1	2	74	polygon	0	1	0	0	0	0	0	ancistrophy	0.442	NA
fanny	11.06	10.44	1.05939	10.44	90.47	3	0.82	10	117	spherical	0	1	0	0	0	0	0	eremo	0.46	NA
fanny	11.17	8.4	1.32976	8.4	75.83	3	0.8	17	66	ovoid	0	1	0	0	0	0	0	elaeis	0.642	NA
fanny	15.56	14.57	1.06795	14.57	170.4	2	1.25	15	81.61	spherical	0	1	0	0	0	0	0	elaeis	0.848	NA
fanny	7.62	6.31	1.20761	6.31	40.41	3	0.72	12	89.9	prolate	0	1	0	0	0	0	0	elaeis	0.916	NA
fanny	6.8	6.22	1.09325	6.22	34.34	4	0.88	10	95.29	spherical	0	1	0	0	0	0	0	eremo	0.816	NA
fanny	8.77	7.89	1.11153	7.89	55.23	3	0.87	9	99	spherical	0	1	0	0	0	0	0	eremo	0.462	NA
fanny	3.6	3.38	1.06509	3.38	9.16	3	0.84	6	100	polygon	0	1	0	0	0	0	0	eremo	0.86	NA
fanny	5.22	4.92	1.06098	4.92	19.46	3	0.7	5	93	spherical	0	1	0	0	0	0	0	eremo	0.826	NA
fanny	2.93	2.33	1.25751	2.33	5.26	3	0.55	3	92	polygon	0	1	0	0	0	0	0	ancistrophy	0.454	NA
fanny	4.31	3.89	1.10797	3.89	11.95	3	0.55	3	99	spherical	0	1	0	0	0	0	0	ancistrophy	0.68	NA
fanny	15	12.55	1.19522	12.55	128.24	3	1.01	19	87	ovoid	0	1	0	0	0	0	0	elaeis	0.778	NA
fanny	8.47	6.86	1.23469	6.86	40.66	3	0.72	8	118	prolate	0	1	0	0	0	0	0	eremo	0.582	NA
fanny	6.88	4.59	1.49891	4.59	33.39	4	0.97	6	105.71	polygon	0	1	0	0	0	0	0	eremo	0.472	NA
fanny	15.07	10.98	1.3725	10.98	129.27	3	0.94	12	104.33	ovoid	0	1	0	0	0	0	0	elaeis	0.65	NA
fanny	7.01	5.77	1.2149	5.77	31.25	4	0.78	4	93	polygon	0	1	0	0	0	0	0	eremo	0.476	NA
fanny	15.18	14.77	1.02776	14.77	186.32	3	1.14	7	97	spherical	0	1	0	0	0	0	0	elaeis	0.548	NA
fanny	6.46	5.43	1.18969	5.43	29.97	3	0.88	6	100	spherical	0	1	0	0	0	0	0	eremo	0.68	NA
fanny	9.06	8.09	1.1199	8.09	61.43	3	0.88	8	82.57	spherical	0	1	0	0	0	0	0	eremo	0.358	NA
fanny	8.71	8.4	1.0369	8.4	52.14	4	0.94	7	52.14	polygon	0	1	0	0	0	0	0	aframomum	0.614	NA
fanny	6.25	4.52	1.38274	4.52	22.74	3	0.8	9	94	ovoid	0	1	0	0	0	0	0	eremo	0.86	NA
fanny	10.71	6.96	1.53879	6.96	66.6	3	1.1	12	95	prolate	0	1	0	0	0	0	0	elaeis	0.968	NA
fanny	8.19	7.79	1.05135	7.79	48.8	4	0.8	6	96	polygon	0	1	0	0	0	0	0	eremo	0.5	NA
fanny	8.48	8.41	1.00832	8.41	57.59	3	0.93	7	86.42	spherical	0	1	0	0	0	0	0	eremo	0.394	NA
fanny	11.04	10.44	1.05747	10.44	92.86	3	0.84	6	92.86	spherical	0	1	0	0	0	0	0	eremo	0.442	NA
fanny	18.84	16.9	1.11479	16.9	261.55	4	1.05	7	124	spherical	0	1	0	0	0	0	0	elaeis	0.472	NA
fanny	13.57	12.85	1.05603	12.85	121.09	3	1	10	93.74	spherical	0	1	0	0	0	0	0	elaeis	0.56	NA
fanny	13.26	12.89	1.0287	12.89	149.92	3	1.6	12	92	polygon	0	1	0	0	0	0	0	elaeis	0.746	NA
fanny	17.8	14.9	1.19463	14.9	223.31	3	1.33	14	95	ovoid	0	1	0	0	0	0	0	elaeis	0.76	NA
fanny	14.64	14.54	1.00688	14.54	160.84	3	0.8	16	77	spherical	0	1	0	0	0	0	0	elaeis	0.828	NA
fanny	6.1	6.05	1.00826	6.05	31.41	4	0.65	6	114	spherical	0	1	0	0	0	0	0	eremo	0.564	NA
fanny	9.56	8.63	1.10776	8.63	72.86	4	0.78	10	85.67	polygon	0	1	0	0	0	0	0	elaeis	0.498	NA
fanny	8.5	8.09	1.05068	8.09	52.31	4	1.1	7	101	polygon	0	1	0	0	0	0	0	elaeis	0.434	NA
fanny	12.77	12.25	1.04245	12.25	136.12	3	0.93	20	100	spherical	0	1	0	0	0	0	0	elaeis	0.86	NA
fanny	12.69	12.09	1.04963	12.09	120.82	3	0.94	12	98	spherical	0	1	0	0	0	0	0	elaeis	0.648	NA
fanny	9.85	9.52	1.03466	9.52	78.78	3	0.85	12	91	spherical	0	1	0	0	0	0	0	elaeis	0.458	NA
fanny	10.32	9.45	1.09206	9.45	67.65	5	0.75	11	112	polygon	0	1	0	0	0	0	0	elaeis	0.918	NA
fanny	13.47	11.01	1.22343	11.01	115.09	3	0.83	13	100	ovoid	0	1	0	0	0	0	0	elaeis	0.85	NA
fanny	16.29	14.48	1.125	14.48	191.28	3	1	11	95	ovoid	0	1	0	0	0	0	0	elaeis	0.668	NA
fanny	11.11	9.11	1.21954	9.11	86.46	3	0.8	11	90	ovoid	0	1	0	0	0	0	0	elaeis	0.944	NA
fanny	6.86	4.24	1.61792	4.24	25.78	4	0.9	6	81	ovoid	0	1	0	0	0	0	0	ancistrophy	0.364	NA
fanny	12.91	11.99	1.07673	11.99	133.36	3	1.1	9	109	spherical	0	1	0	0	0	0	0	elaeis	0.442	NA
fanny	5.4	4.2	1.28571	4.2	16.2	4	0.72	5	76.85	spherical	0	1	0	0	0	0	0	eremo	0.394	NA
fanny	7.38	4.92	1.5	4.92	31.2	4	1	5	79	polygon	0	1	0	0	0	0	0	ancistrophy	0.448	NA
fanny	4.06	3.98	1.0201	3.98	15	4	0.72	5	65	spherical	0	1	0	0	0	0	0	ancistrophy	0.586	NA
fanny	7.61	6.91	1.1013	6.91	42.39	4	0.93	7	75	polygon	0	1	0	0	0	0	0	eremo	0.522	NA
fanny	6.45	5.25	1.22857	5.25	31.2	4	0.92	9	108	ovoid	0	1	0	0	0	0	0	eremo	0.718	NA
fanny	10.3	9.39	1.09691	9.39	79.06	3	0.92	12	93	ovoid	0	1	0	0	0	0	0	elaeis	0.95	NA
fanny	5.02	4.41	1.13832	4.41	17.65	3	1.05	4	71	spherical	0	1	0	0	0	0	0	ancistrophy	0.828	NA
fanny	13.64	10.14	1.34517	10.14	99.92	2	0.93	12	89	spherical	0	1	0	0	0	0	0	elaeis	0.588	NA
fanny	9.36	8.61	1.08711	8.61	63.7	3	0.51	9	120	ovoid	0	1	0	0	0	0	0	aframomum	0.384	NA
fanny	5.61	4.54	1.23568	4.54	16.22	4	0.8	6	102	polygon	0	1	0	0	0	0	0	eremo	0.886	NA
fanny	17.26	12.84	1.34424	12.84	178.84	5	1.43	14	102	polygon	0	1	0	0	0	0	0	elaeis	0.744	NA
fanny	17.55	13.1	1.33969	13.1	190.74	3	1.3	12	100	prolate	0	1	0	0	0	0	0	elaeis	0.684	NA
fanny	8.89	7.48	1.1885	7.48	49.13	2	0.7	9	108	prolate	0	1	0	0	0	0	0	eremo	0.54	NA
fanny	3.38	3.28	1.03049	3.28	11.65	3	0.46	6	75	polygon	0	1	0	0	0	0	0	eremo	0.402	NA
fanny	9.68	8.18	1.18337	8.18	61.71	3	0.88	8	77	spherical	0	1	0	0	0	0	0	eremo	0.338	NA
fanny	13.95	12.1	1.15289	12.1	126.81	3	0.87	17	95	ovoid	0	1	0	0	0	0	0	elaeis	0.77	NA
fanny	11.27	10.36	1.08784	10.36	93.02	2	0.87	9	112	spherical	0	1	0	0	0	0	0	eremo	0.53	NA
fanny	8.25	8.1	1.01852	8.1	52.13	3	0.51	14	109	spherical	0	1	0	0	0	0	0	elaeis	0.71	NA
fanny	5.04	4.3	1.17209	4.3	15.7	3	0.62	4	113	spherical	0	1	0	0	0	0	0	eremo	0.56	NA
fanny	9.41	8.16	1.15319	8.16	79.38	3	0.94	15	115	ovoid	0	1	0	0	0	0	0	elaeis	0.978	NA
fanny	9.12	8.4	1.08571	8.4	63.76	3	0.7	11	120	spherical	0	1	0	0	0	0	0	elaeis	0.526	NA
fanny	9.22	7.47	1.23427	7.47	58.97	4	1	8	92	spherical	0	1	0	0	0	0	0	ancistrophy	0.362	NA
fanny	6.93	4.78	1.44979	4.78	27.59	4	0.66	7	96	prolate	0	1	0	0	0	0	0	eremo	0.512	NA
fanny	9.22	7.88	1.17005	7.88	57.76	4	0.58	9	103	ovoid	0	1	0	0	0	0	0	elaeis	0.41	NA
fanny	15.86	15.72	1.00891	15.72	215	4	1.17	24	90	ovoid	0	1	0	0	0	0	0	elaeis	0.82	NA
fanny	8.55	6.95	1.23022	6.95	52.69	4	0.8	10	83	prolate	0	1	0	0	0	0	0	eremo	0.452	NA
fanny	12.31	8.13	1.51415	8.13	76.64	4	0.9	11	94	ovoid	0	1	0	0	0	0	0	elaeis	0.916	NA
brutus	5.92	5.78	1.02422	5.78	33	3	0.66	6	91	polygon	0	1	0	0	0	0	0	eremo	0.69	NA
brutus	5.08	4.81	1.05613	4.81	19.19	3	0.69	9	90	spherical	0	1	0	0	0	0	0	eremo	0.808	NA
brutus	6.46	5.36	1.20522	5.36	31.05	4	0.75	10	85	polygon	0	1	0	0	0	0	0	eremo	0.568	NA
brutus	6.86	5.23	1.31166	5.23	25.95	4	0.72	5	118	ovoid	0	1	0	0	0	0	0	eremo	0.68	NA
brutus	13.01	11.28	1.15337	11.28	130.13	3	1.17	15	93	prolate	0	1	0	0	0	0	0	elaeis	0.988	NA
brutus	6.47	4.71	1.37367	4.71	25.53	3	1.13	9	107	spherical	0	1	0	0	0	0	0	ancistrophy	0.582	NA
brutus	3.58	3.28	1.09146	3.28	10.96	4	0.51	5	103	polygon	0	1	0	0	0	0	0	eremo	0.482	NA
brutus	11.9	11.67	1.01971	11.67	11.51	3	1.17	16	85	spherical	0	1	0	0	0	0	0	elaeis	0.806	NA
brutus	14.02	10.79	1.29935	10.79	123	4	1.03	12	123	prolate	0	1	0	0	0	0	0	elaeis	0.654	NA
brutus	7.17	6.55	1.09466	6.55	36.29	4	0.74	8	105	polygon	0	1	0	0	0	0	0	eremo	0.79	NA
brutus	5.95	4.52	1.31637	4.52	21.08	4	0.93	5	100	polygon	0	1	0	0	0	0	0	eremo	0.74	NA
brutus	10.67	9.88	1.07996	9.88	96.09	3	0.94	14	94	prolate	0	1	0	0	0	0	0	elaeis	0.98	NA
brutus	6.69	6.15	1.0878	6.15	32.71	2	0.84	13	70	spherical	0	1	0	0	0	0	0	eremo	0.512	NA
brutus	5.97	5.13	1.16374	5.13	22.22	3	0.78	12	70	spherical	0	1	0	0	0	0	0	eremo	0.54	NA
brutus	18.45	16.46	1.1209	16.46	240	4	1.16	15	92	ovoid	0	1	0	0	0	0	0	elaeis	0.748	NA
brutus	11.22	9.11	1.23161	9.11	81.15	4	0.75	15	111	prolate	0	1	0	0	0	0	0	elaeis	0.974	NA
brutus	24.76	17.74	1.39572	17.74	341.72	3	1.7	19	102	ovoid	0	1	0	0	0	0	0	elaeis	0.78	NA
brutus	13.63	13.38	1.01868	13.38	153.39	3	0.93	16	105	spherical	0	1	0	0	0	0	0	elaeis	0.84	NA
brutus	17.54	11.72	1.49659	11.72	180.63	5	1.1	11	111	ovoid	0	1	0	0	0	0	0	elaeis	0.62	NA
brutus	13.98	11.82	1.18274	11.82	140.7	3	0.94	10	90	spherical	0	1	0	0	0	0	0	elaeis	0.502	NA
brutus	18.93	13.04	1.45169	13.04	205.05	3	1	19	86	prolate	0	1	0	0	0	0	0	elaeis	0.8	NA
brutus	7.18	6.16	1.16558	6.16	40	3	0.8	10	89	spherical	0	1	0	0	0	0	0	eremo	0.798	NA
brutus	9.45	6.78	1.39381	6.78	48.75	4	0.8	11	88	prolate	0	1	0	0	0	0	0	elaeis	0.958	NA
brutus	18.62	14.62	1.2736	14.62	208	3	1.05	14	105	ovoid	0	1	0	0	0	0	0	elaeis	0.754	NA
brutus	13.64	13.12	1.03963	13.12	133.44	2	1.03	13	92	spherical	0	1	0	0	0	0	0	elaeis	0.816	NA
brutus	4.75	4.06	1.16995	4.06	16.51	4	0.6	6	95	polygon	0	1	0	0	0	0	0	eremo	0.712	NA
brutus	10.54	9.48	1.11181	9.48	85.59	3	0.97	7	101	spherical	0	1	0	0	0	0	0	ancistrophy	0.352	NA
brutus	6.13	4.94	1.24089	4.94	28.31	3	0.65	10	88	polygon	0	1	0	0	0	0	0	eremo	0.67	NA
brutus	13.43	11.47	1.17088	11.47	120.37	3	0.92	13	110	spherical	0	1	0	0	0	0	0	elaeis	0.752	NA
brutus	18.23	15.67	1.16337	15.67	230.73	4	1.4	14	105	spherical	0	1	0	0	0	0	0	elaeis	0.762	NA
brutus	6.32	4.66	1.35622	4.66	21.26	3	0.65	7	100	ovoid	0	1	0	0	0	0	0	eremo	0.846	NA
brutus	13.26	9.86	1.34483	9.86	113.34	4	1.14	10	113	prolate	0	1	0	0	0	0	0	elaeis	0.502	NA
brutus	12.95	9.75	1.32821	9.75	86.2	3	1.17	10	91	spherical	0	1	0	0	0	0	0	elaeis	0.416	NA
brutus	7.85	7.81	1.00512	7.81	42.34	5	0.66	8	113	ovoid	0	1	0	0	0	0	0	eremo	0.554	NA
brutus	9.5	7.12	1.33427	7.12	50.97	4	0.72	8	100	prolate	0	1	0	0	0	0	0	eremo	0.454	NA
brutus	21	18	1.16667	18	309	3	1.23	18	120	spherical	0	1	0	0	0	0	0	elaeis	0.816	NA
brutus	5.79	5.36	1.08022	5.36	23.67	4	0.78	7	90	polygon	0	1	0	0	0	0	0	eremo	0.844	NA
brutus	19.59	11.59	1.69025	11.59	119.84	3	0.84	19	90	spherical	0	1	0	0	0	0	0	elaeis	0.702	NA
brutus	19	18.03	1.0538	18.03	283	3	1.09	13	94	spherical	0	1	0	0	0	0	0	elaeis	0.814	NA
brutus	13.5	8.52	1.58451	8.52	90.64	3	0.94	9	77.25	ovoid	0	1	0	0	0	0	0	elaeis	0.422	NA
brutus	5.94	5.43	1.09392	5.43	23.31	3	0.72	6	86	polygon	0	1	0	0	0	0	0	eremo	0.838	NA
brutus	6.35	3.38	1.8787	3.38	16.78	4	0.72	7	89	quadrangular	0	1	0	0	0	0	0	eremo	0.446	NA
brutus	5.57	5.37	1.03724	5.37	26.56	3	0.78	7	86	polygon	0	1	0	0	0	0	0	eremo	0.768	NA
brutus	11.9	10.66	1.11632	10.66	105	4	0.9	13	100	ovoid	0	1	0	0	0	0	0	elaeis	0.966	NA
brutus	5.96	5.41	1.10166	5.41	28.76	3	0.66	12	102	spherical	0	1	0	0	0	0	0	eremo	0.596	NA
brutus	17.82	13.64	1.30645	13.64	193.28	3	1.2	16	93	ovoid	0	1	0	0	0	0	0	elaeis	0.79	NA
brutus	9.43	7.62	1.23753	7.62	55.96	3	0.77	11	97	prolate	0	1	0	0	0	0	0	elaeis	0.946	NA
brutus	7.75	5.69	1.36204	5.69	33.21	4	0.92	9	99	polygon	0	1	0	0	0	0	0	eremo	0.546	NA
brutus	5.04	4.45	1.13258	4.45	18.87	4	0.6	7	78	polygon	0	1	0	0	0	0	0	eremo	0.534	NA
brutus	9.45	7.25	1.30345	7.25	47.02	3	0.78	12	88	ovoid	0	1	0	0	0	0	0	elaeis	0.978	NA
brutus	10.44	6.43	1.62364	6.43	45.81	5	0.78	6	100	ovoid	0	1	0	0	0	0	0	eremo	0.352	NA
brutus	6.7	4.8	1.39583	4.8	25.17	3	0.65	8	101	prolate	0	1	0	0	0	0	0	eremo	0.62	NA
brutus	12.08	7.07	1.70863	7.07	68.79	3	1.2	7	57	prolate concave-convex	0	1	0	0	0	0	0	sarcoph	0.394	NA
brutus	8.45	6.91	1.22287	6.91	43.1	4	0.5	10	93.6	triangular	0	1	0	0	0	0	0	aframomum	0.364	NA
brutus	13.57	9.16	1.48144	9.16	101.62	4	1.03	9	111	elongate	0	1	0	0	0	0	0	elaeis	0.43	NA
brutus	25.24	11.43	2.20822	11.43	139.39	3	1.37	8	119	prolate	0	1	0	0	0	0	0	sarcoph	0.46	NA
brutus	6.16	4.05	1.52099	4.05	20.71	3	1	7	73.26	prolate	0	1	0	0	0	0	0	ancistrophy	0.584	NA
brutus	6.5	5.32	1.2218	5.32	27.97	3	0.69	8	94	spherical	0	1	0	0	0	0	0	eremo	0.842	NA
brutus	5.87	5.69	1.03163	5.69	27.2	3	0.65	5	96	spherical	0	1	0	0	0	0	0	eremo	0.664	NA
brutus	4.56	3.19	1.42947	3.19	14.09	4	0.61	6	78	polygon	0	1	0	0	0	0	0	ancistrophy	0.422	NA
brutus	6.78	5.45	1.24404	5.45	29.92	5	1.03	5	82	polygon	0	1	0	0	0	0	0	ancistrophy	0.45	NA
brutus	5.39	3.67	1.46866	3.67	17.16	4	0.94	6	89	polygon	0	1	0	0	0	0	0	eremo	0.484	NA
brutus	6.19	5.18	1.19498	5.18	27.67	4	0.8	7	78	polygon	0	1	0	0	0	0	0	eremo	0.618	NA
brutus	7.06	5.85	1.20684	5.85	35.62	3	0.8	12	93	prolate	0	1	0	0	0	0	0	elaeis	0.932	NA
brutus	5.43	4.31	1.25986	4.31	18.14	4	0.85	9	94	prolate	0	1	0	0	0	0	0	eremo	0.856	NA
brutus	9.11	7.83	1.16347	7.83	57.07	2	0.93	13	94	spherical	0	1	0	0	0	0	0	elaeis	0.578	NA
brutus	10.28	9.56	1.07531	9.56	74.65	4	1.13	17	113	ovoid	0	1	0	0	0	0	0	elaeis	0.972	NA
brutus	10.78	9.75	1.10564	9.75	89.99	3	0.92	11	97	spherical	0	1	0	0	0	0	0	elaeis	0.526	NA
brutus	10.86	9.85	1.10254	9.85	84.54	4	0.84	14	108	ovoid	0	1	0	0	0	0	0	elaeis	0.968	NA
brutus	15.01	14.76	1.01694	14.76	185.79	3	0.97	15	107	spherical	0	1	0	0	0	0	0	elaeis	0.808	NA
brutus	8.3	6.09	1.36289	6.09	90.75	4	1.01	9	90	polygon	0	1	0	0	0	0	0	elaeis	0.39	NA
brutus	14.17	14.01	1.01142	14.01	150.51	4	1.01	13	85.85	spherical	0	1	0	0	0	0	0	elaeis	0.76	NA
brutus	16.81	14.98	1.12216	14.98	194	3	0.88	14	101.75	spherical	0	1	0	0	0	0	0	elaeis	0.77	NA
brutus	16.35	15.4	1.06169	15.4	202	2	1.4	13	110	spherical	0	1	0	0	0	0	0	elaeis	0.846	NA
brutus	8.15	7.3	1.11644	7.3	43	3	0.66	10	99	spherical	0	1	0	0	0	0	0	eremo	0.646	NA
brutus	5.82	5.69	1.02285	5.69	31.37	3	0.64	7	97	polygon	0	1	0	0	0	0	0	eremo	0.532	NA
brutus	14.8	14.2	1.04225	14.2	165.72	3	1.19	10	115.7	spherical	0	1	0	0	0	0	0	elaeis	0.542	NA
brutus	6.33	5.71	1.10858	5.71	25.68	3	0.6	9	110	spherical	0	1	0	0	0	0	0	eremo	0.57	NA
brutus	5.68	4.95	1.14747	4.95	26.47	4	0.74	6	92.7	polygon	0	1	0	0	0	0	0	eremo	0.9	NA
brutus	6.95	5.95	1.16807	5.95	34.58	3	0.66	10	100	polygon	0	1	0	0	0	0	0	eremo	0.786	NA
brutus	8.66	8.32	1.04087	8.32	56	3	0.83	10	102	polygon	0	1	0	0	0	0	0	eremo	0.476	NA
brutus	17.72	13.52	1.31065	13.52	159	3	1.02	15	120	ovoid	0	1	0	0	0	0	0	elaeis	0.742	NA
brutus	8.37	6.22	1.34566	6.22	34.19	4	0.55	8	120	ovoid	0	1	0	0	0	0	0	aframomum	0.384	NA
brutus	10.27	6.71	1.53055	6.71	60.06	4	0.94	9	97	prolate concave-convex	0	1	0	0	0	0	0	elaeis	0.424	NA
brutus	11.95	8.36	1.42943	8.36	82	3	1.14	12	85	ovoid	0	1	0	0	0	0	0	elaeis	0.924	NA
brutus	11.43	10.58	1.08034	10.58	103.73	3	1.03	15	87	spherical	0	1	0	0	0	0	0	elaeis	0.952	NA
brutus	10.14	9.01	1.12542	9.01	74.96	5	1.02	9	96.6	polygon	0	1	0	0	0	0	0	elaeis	0.442	NA
brutus	9.02	7.79	1.15789	7.79	58.46	3	0.83	11	100	spherical	0	1	0	0	0	0	0	elaeis	0.504	NA
brutus	14.24	11.86	1.20067	11.86	123.8	3	0.92	17	81	prolate	0	1	0	0	0	0	0	elaeis	0.798	NA
brutus	11.39	10.21	1.11557	10.21	91.47	3	0.82	19	86	ovoid	0	1	0	0	0	0	0	elaeis	0.974	NA
brutus	14.57	14.01	1.03997	14.01	169.27	3	1.14	15	116	spherical	0	1	0	0	0	0	0	elaeis	0.832	NA
brutus	12.44	9.75	1.2759	9.75	99.69	3	1.13	10	97	ovoid	0	1	0	0	0	0	0	elaeis	0.488	NA
brutus	5.86	4.52	1.29646	4.52	26.3	4	0.6	6	109.4	polygon	0	1	0	0	0	0	0	eremo	0.592	NA
hector	6.32	6.04	1.04636	6.04	30.49	4	0.83	7	80	polygon	0	1	0	0	0	0	0	eremo	0.598	NA
hector	7.17	4.82	1.48755	4.82	30.27	4	0.7	9	101	ovoid	0	1	0	0	0	0	0	eremo	0.46	NA
hector	6.59	4.76	1.38445	4.76	25.75	4	0.8	7	115	ovoid	0	1	0	0	0	0	0	eremo	0.794	NA
hector	5.95	3.79	1.56992	3.79	18.49	3	0.72	5	97	prolate	0	1	0	0	0	0	0	eremo	0.648	NA
hector	11.66	10.63	1.0969	10.63	110.03	4	0.97	6	95	spherical	0	1	0	0	0	0	0	elaeis	0.438	NA
hector	19.32	15.84	1.2197	15.84	281.6	1	2.4	15	77.5	prolate	0	1	0	0	0	0	0	elaeis	0.784	NA
hector	8.24	8.12	1.01478	8.12	53.39	2	0.7	12	90	spherical	0	1	0	0	0	0	0	elaeis	0.412	NA
hector	5.92	5.91	1.00169	5.91	27.91	3	0.72	9	98	spherical	0	1	0	0	0	0	0	eremo	0.488	NA
hector	7.65	4.95	1.54545	4.95	32.62	4	0.72	4	70	prolate	0	1	0	0	0	0	0	ancistrophy	0.418	NA
hector	6.03	3.98	1.51508	3.98	27.27	4	0.94	4	77	polygon	0	1	0	0	0	0	0	ancistrophy	0.472	NA
hector	4.02	3.5	1.14857	3.5	11.37	4	0.83	4	80	polygon	0	1	0	0	0	0	0	eremo	0.522	NA
hector	20.32	14.28	1.42297	14.28	228.67	3	0.9	30	78	prolate	0	1	0	0	0	0	0	elaeis	0.806	NA
hector	7.97	7.03	1.13371	7.03	43.6	3	1	7	87	ovoid	0	1	0	0	0	0	0	ancistrophy	0.516	NA
hector	5.14	4.15	1.23855	4.15	16.6	4	0.52	4	100	ovoid	0	1	0	0	0	0	0	ancistrophy	0.848	NA
hector	12.98	10.1	1.28515	10.1	119.08	4	1.3	8	80.41	ovoid	0	1	0	0	0	0	0	elaeis	0.466	NA
hector	16.7	13.62	1.22614	13.62	198.09	3	1.14	17	71	ovoid	0	1	0	0	0	0	0	elaeis	0.744	NA
hector	12.6	11.75	1.07234	11.75	114.41	3	1	4	120	spherical	0	1	0	0	0	0	0	ancistrophy	0.31	NA
hector	12	9.68	1.23967	9.68	107	4	1	5	100	spherical	0	1	0	0	0	0	0	elaeis	0.37	NA
hector	19.7	16.43	1.19903	16.43	254.71	3	1.44	9	102	ovoid	0	1	0	0	0	0	0	elaeis	0.468	NA
hector	8.15	7.37	1.10583	7.37	53.48	4	1.13	4	84	polygon	0	1	0	0	0	0	0	ancistrophy	0.55	NA
hector	12.76	10.63	1.20038	10.63	102.58	4	0.87	9	100	spherical	0	1	0	0	0	0	0	elaeis	0.526	NA
kendo	6.31	4.69	1.34542	4.69	23	5	0.72	5	88	polygon	0	1	0	0	0	0	0	eremo	0.822	NA
kendo	6.45	5.43	1.18785	5.43	29.45	3	0.94	7	82.55	spherical	0	1	0	0	0	0	0	aframomum	0.36	NA
kendo	7.72	5.05	1.52871	5.05	42.5	2	1.17	11	96.81	prolate	0	1	0	0	0	0	0	elaeis	0.898	NA
kendo	15.35	13.95	1.10036	13.95	191.79	4	1.49	5	84.4	polygon	0	1	0	0	0	0	0	sarcoph	0.448	NA
kendo	4.37	4.04	1.08168	4.04	16.37	5	0.5	5	88	polygon	0	1	0	0	0	0	0	ancistrophy	0.484	NA
kendo	7.59	6.16	1.23214	6.16	33.98	3	0.72	13	83.68	spherical	0	1	0	0	0	0	0	eremo	0.548	NA
kendo	3.88	3.2	1.2125	3.2	9.44	3	0.81	6	92.55	polygon	0	1	0	0	0	0	0	eremo	0.906	NA
kendo	16.78	14.13	1.18754	14.13	175.73	3	1.03	12	107	ovoid	0	1	0	0	0	0	0	elaeis	0.678	NA
kendo	4.2	4.04	1.0396	4.04	23.62	4	0.98	6	0.81	polygon	0	1	0	0	0	0	0	ancistrophy	0.5	NA
kendo	11.01	10.42	1.05662	10.42	97.95	3	0.9	14	94	spherical	0	1	0	0	0	0	0	elaeis	0.852	NA
kendo	6.67	6.31	1.05705	6.31	39.35	4	0.74	9	94	polygon	0	1	0	0	0	0	0	eremo	0.81	NA
kendo	5.7	5.02	1.13546	5.02	25.99	3	0.9	7	98	spherical	0	1	0	0	0	0	0	eremo	0.73	NA
kendo	14.84	13.38	1.10912	13.38	161.59	3	1.03	8	111	spherical	0	1	0	0	0	0	0	elaeis	0.484	NA
kendo	7.1	6.77	1.04874	6.77	41.42	4	1.17	8	97	polygon	0	1	0	0	0	0	0	eremo	0.388	NA
kendo	5.18	4.68	1.10684	4.68	23.73	3	0.98	4	102	polygon	0	1	0	0	0	0	0	ancistrophy	0.512	NA
kendo	7.85	7.1	1.10563	7.1	42.4	3	0.81	8	91	polygon	0	1	0	0	0	0	0	eremo	0.72	NA
ondine	4.85	4.5	1.07778	4.5	16.4	2	0.55	7	110	spherical	0	1	0	0	0	0	0	eremo	0.854	NA
ondine	4.43	3.19	1.38871	3.19	12	4	0.46	7	90	polygon	0	1	0	0	0	0	0	eremo	0.406	NA
ondine	8.23	7.7	1.06883	7.7	55.18	3	0.66	10	90	spherical	0	1	0	0	0	0	0	eremo	0.492	NA
ondine	7.17	6.56	1.09299	6.56	39.07	3	1.05	15	70	spherical	0	1	0	0	0	0	0	elaeis	0.556	NA
ondine	5.18	4.24	1.2217	4.24	18.16	2	0.62	5	102	prolate	0	1	0	0	0	0	0	eremo	0.83	NA
ondine	8.92	7.23	1.23375	7.23	52.73	2	0.8	14	85	ovoid	0	1	0	0	0	0	0	elaeis	0.992	NA
ondine	6.96	3.69	1.88618	3.69	22.23	3	0.72	7	99	polygon	0	1	0	0	0	0	0	elaeis	0.468	NA
ondine	6.34	4.67	1.3576	4.67	29.5	3	0.66	6	120	prolate concave-convex	0	1	0	0	0	0	0	eremo	0.748	NA
ondine	4.57	3.1	1.47419	3.1	12	5	0.72	7	106	polygon	0	1	0	0	0	0	0	eremo	0.598	NA
lefkas	5.53	4.27	1.29508	4.27	21.69	4	0.78	6	118	spherical	0	1	0	0	0	0	0	eremo	0.78	NA
lefkas	4.71	4.3	1.09535	4.3	15.54	3	0.51	9	87	polygon	0	1	0	0	0	0	0	eremo	0.556	NA
lefkas	7.56	6.06	1.24752	6.06	38.17	4	0.81	11	105	spherical	0	1	0	0	0	0	0	eremo	0.548	NA
lefkas	6.19	4.64	1.33405	4.64	26.92	4	0.75	9	94	polygon	0	1	0	0	0	0	0	eremo	0.914	NA
lefkas	6.41	5.34	1.20037	5.34	24.09	4	0.58	9	75	ovoid	0	1	0	0	0	0	0	aframomum	0.378	NA
lefkas	4.64	2.79	1.66308	2.79	9.84	5	0.72	6	93	polygon	0	1	0	0	0	0	0	eremo	0.582	NA
lefkas	6.46	5.85	1.10427	5.85	24.75	3	0.62	6	99	spherical	0	1	0	0	0	0	0	eremo	0.684	NA
lefkas	6.5	5.18	1.25483	5.18	25	3	0.66	14	96	spherical	0	1	0	0	0	0	0	elaeis	0.582	NA
lefkas	5.76	4.95	1.16364	4.95	24.85	4	0.88	8	71	polygon	0	1	0	0	0	0	0	eremo	0.44	NA
lefkas	5.84	4.81	1.21414	4.81	22.33	3	0.94	8	100	spherical	0	1	0	0	0	0	0	eremo	0.796	NA
lefkas	14.44	14.14	1.02122	14.14	173.26	2	0.97	11	116	spherical	0	1	0	0	0	0	0	elaeis	0.64	NA
agathe	9.99	8.36	1.19498	8.36	67.64	3	0.66	11	101	ovoid	0	1	0	0	0	0	0	elaeis	0.946	NA
agathe	6.79	5.14	1.32101	5.14	29	3	0.51	7	93	prolate	0	1	0	0	0	0	0	aframomum	0.542	NA
agathe	7.3	6.09	1.19869	6.09	34.55	5	0.92	5	92	polygon	0	1	0	0	0	0	0	eremo	0.664	NA
agathe	5.43	5.07	1.07101	5.07	23.28	4	0.58	10	93	polygon	0	1	0	0	0	0	0	eremo	0.516	NA
agathe	7.2	5.67	1.26984	5.67	27.74	4	0.92	7	95	ovoid	0	1	0	0	0	0	0	eremo	0.608	NA
agathe	14.45	9.62	1.50208	9.62	108.86	3	1.09	9	109	ovoid	0	1	0	0	0	0	0	elaeis	0.416	NA
agathe	8.33	7.35	1.13333	7.35	44.56	4	0.8	10	96	polygon	0	1	0	0	0	0	0	eremo	0.504	NA
agathe	12.27	11.67	1.05141	11.67	127.66	4	1.09	24	88	ovoid	0	1	0	0	0	0	0	elaeis	0.956	NA
agathe	4.6	3.94	1.16751	3.94	15.97	3	0.72	8	85	spherical	0	1	0	0	0	0	0	eremo	0.732	NA
agathe	7.36	5.13	1.4347	5.13	32.24	4	0.83	8	104	prolate	0	1	0	0	0	0	0	eremo	0.528	NA
agathe	13.39	11.78	1.13667	11.78	129.8	2	0.92	9	125	prolate	0	1	0	0	0	0	0	elaeis	0.506	NA
agathe	5.84	5.02	1.16335	5.02	29.9	3	0.58	8	110	polygon	0	1	0	0	0	0	0	eremo	0.49	NA
agathe	3.94	3.86	1.02073	3.86	14.51	4	0.58	9	79	polygon	0	1	0	0	0	0	0	eremo	0.486	NA
agathe	4.66	4.64	1.00431	4.64	16.76	3	0.8	9	92	spherical	0	1	0	0	0	0	0	eremo	0.558	NA
agathe	7.58	6.46	1.17337	6.46	43.21	3	0.65	6	110	spherical	0	1	0	0	0	0	0	eremo	0.576	NA
agathe	18.04	16.72	1.07895	16.72	241	2	1.23	16	88	ovoid	0	1	0	0	0	0	0	elaeis	0.862	NA
agathe	9.85	6.25	1.576	6.25	45.71	4	0.94	9	98	prolate	0	1	0	0	0	0	0	elaeis	0.372	NA
agathe	5.16	5.02	1.02789	5.02	23.57	3	0.51	8	91	polygon	0	1	0	0	0	0	0	eremo	0.522	NA
agathe	8.71	6.36	1.3695	6.36	48.96	3	0.72	9	117	ovoid	0	1	0	0	0	0	0	eremo	0.478	NA
agathe	9.88	8.61	1.1475	8.61	76.83	3	1.09	13	81.75	spherical	0	1	0	0	0	0	0	elaeis	0.68	NA
agathe	3.79	3.69	1.0271	3.69	12.92	4	0.72	5	114	polygon	0	1	0	0	0	0	0	eremo	0.746	NA
agathe	6.37	4.32	1.47454	4.32	22.18	4	0.65	10	93	ovoid	0	1	0	0	0	0	0	eremo	0.436	NA
agathe	4.64	3.13	1.48243	3.13	14.39	4	0.46	5	106	polygon	0	1	0	0	0	0	0	ancistrophy	0.452	NA
agathe	4.03	3.87	1.04134	3.87	14.46	4	0.78	6	95	polygon	0	1	0	0	0	0	0	eremo	0.838	NA
agathe	10.78	9.49	1.13593	9.49	78.65	2	0.72	9	105	spherical	0	1	0	0	0	0	0	eremo	0.502	NA
agathe	4.82	3.49	1.38109	3.49	16.17	4	0.8	5	87	polygon	0	1	0	0	0	0	0	eremo	0.662	NA
agathe	12.37	7.33	1.68759	7.33	76.53	2	1.85	11	76	prolate	0	1	0	0	0	0	0	elaeis	0.73	NA
agathe	4.24	3.62	1.17127	3.62	11.93	4	0.62	6	73	polygon	0	1	0	0	0	0	0	eremo	0.556	NA
agathe	2.81	2.48	1.13306	2.48	4.91	3	0.5	4	86	polygon	0	1	0	0	0	0	0	ancistrophy	0.386	NA
agathe	4.61	3.28	1.40549	3.28	13.13	3	0.62	7	92	polygon	0	1	0	0	0	0	0	eremo	0.58	NA
agathe	6.49	5.87	1.10562	5.87	29.81	2	0.92	8	92.35	spherical	0	1	0	0	0	0	0	eremo	0.86	NA
agathe	5.24	5.23	1.00191	5.23	20.82	4	0.69	8	100	polygon	0	1	0	0	0	0	0	eremo	0.49	NA
agathe	3.71	3.67	1.0109	3.67	10.42	3	0.8	4	82	spherical	0	1	0	0	0	0	0	eremo	0.584	NA
agathe	14.06	8.63	1.6292	8.63	99.9	2	1.03	11	70	ovoid	0	1	0	0	0	0	0	elaeis	0.512	NA
agathe	13.98	11.8	1.18475	11.8	121.52	4	1.3	10	100	prolate	0	1	0	0	0	0	0	elaeis	0.474	NA
agathe	3.08	2.67	1.15356	2.67	6.64	3	0.55	9	82	spherical	0	1	0	0	0	0	0	eremo	0.43	NA
agathe	6.76	5.23	1.29254	5.23	30.55	3	0.84	6	108	prolate	0	1	0	0	0	0	0	eremo	0.792	NA
agathe	9.87	5.92	1.66723	5.92	49.07	4	0.69	10	100	ovoid	0	1	0	0	0	0	0	elaeis	0.508	NA
agathe	9.91	8.01	1.2372	8.01	61.03	3	0.62	8	86	ovoid	0	1	0	0	0	0	0	elaeis	0.4	NA
agathe	5.74	4.12	1.3932	4.12	21.4	4	0.87	7	93.61	polygon	0	1	0	0	0	0	0	eremo	0.674	NA
agathe	8.35	5.53	1.50995	5.53	39.46	4	0.83	8	107	ovoid	0	1	0	0	0	0	0	eremo	0.386	NA
agathe	6.54	5	1.308	5	75.5	3	0.84	7	75.5	spherical	0	1	0	0	0	0	0	aframomum	0.426	NA
agathe	10.96	7.11	1.54149	7.11	55.11	3	0.92	9	66.1	prolate	0	1	0	0	0	0	0	aframomum	0.42	NA
agathe	9.85	7.58	1.29947	7.58	61.25	3	0.94	7	91.53	spherical	0	1	0	0	0	0	0	eremo	0.376	NA
agathe	5.59	5.1	1.09608	5.1	24.17	4	0.72	9	86	spherical	0	1	0	0	0	0	0	eremo	0.762	NA
agathe	5.24	4.31	1.21578	4.31	17.94	3	0.6	7	87	spherical	0	1	0	0	0	0	0	eremo	0.67	NA
agathe	4.61	4.3	1.07209	4.3	17.58	4	0.72	5	103.17	polygon	0	1	0	0	0	0	0	eremo	0.766	NA
agathe	8.92	8.5	1.04941	8.5	55.3	2	0.84	9	97.72	spherical	0	1	0	0	0	0	0	eremo	0.552	NA
agathe	10.01	5.95	1.68235	5.95	48.19	5	1.02	8	90.1	ovoid	0	1	0	0	0	0	0	ancistrophy	0.412	NA
agathe	11.26	10.14	1.11045	10.14	98.3	3	1.47	14	71.23	spherical	0	1	0	0	0	0	0	elaeis	0.884	NA
agathe	5.23	3.38	1.54734	3.38	14.82	4	0.83	7	99.55	polygon	0	1	0	0	0	0	0	eremo	0.624	NA
agathe	11.04	7	1.57714	7	68.6	4	0.74	10	94.7	ovoid	0	1	0	0	0	0	0	elaeis	0.492	NA
clyde	8.54	7.26	1.17631	7.26	47.29	3	0.74	11	87.78	prolate	0	1	0	0	0	0	0	elaeis	0.934	NA
clyde	7.1	5	1.42	5	31.14	2	0.51	12	113.61	prolate	0	1	0	0	0	0	0	elaeis	0.91	NA
clyde	3.65	3.23	1.13003	3.23	9.43	3	0.51	5	91	polygon	0	1	0	0	0	0	0	eremo	0.47	NA
clyde	4.77	4.17	1.14388	4.17	16.89	3	0.55	8	93	polygon	0	1	0	0	0	0	0	eremo	0.592	NA
clyde	4.85	3.4	1.42647	3.4	14.79	3	0.74	6	93	polygon	0	1	0	0	0	0	0	eremo	0.636	NA
clyde	7.79	6.96	1.11925	6.96	47.54	4	0.69	10	88	ovoid	0	1	0	0	0	0	0	eremo	0.518	NA
clyde	5.43	3.5	1.55143	3.5	16.2	3	0.72	6	74	prolate	0	1	0	0	0	0	0	ancistrophy	0.354	NA
clyde	3.94	2.47	1.59514	2.47	8.12	4	0.51	6	77	polygon	0	1	0	0	0	0	0	elaeis	0.378	NA
clyde	3.99	3.16	1.26266	3.16	7.77	4	0.51	4	79	polygon	0	1	0	0	0	0	0	ancistrophy	0.584	NA
tina	8.42	5.14	1.63813	5.14	43.12	4	0.82	11	96.75	ovoid	0	1	0	0	0	0	0	elaeis	0.932	NA
tina	3.69	2.46	1.5	2.46	7.6	3	0.6	6	91	polygon	0	1	0	0	0	0	0	eremo	0.492	NA
tina	6.64	5.67	1.17108	5.67	31.63	4	0.72	13	85.65	spherical	0	1	0	0	0	0	0	eremo	0.546	NA
tina	8.7	7.79	1.11682	7.79	45.22	4	0.72	8	45.22	polygon	0	1	0	0	0	0	0	aframomum	0.92	NA
tina	9.11	7.68	1.1862	7.68	54.64	5	1.31	6	68.12	polygon	0	1	0	0	0	0	0	elaeis	0.46	NA
tina	8.85	4.92	1.79878	4.92	37.94	4	0.87	5	98.19	prolate	0	1	0	0	0	0	0	elaeis	0.374	NA
tina	5.94	3.38	1.7574	3.38	18.73	4	0.69	4	108.59	polygon	0	1	0	0	0	0	0	eremo	0.35	NA
tina	4.05	2.66	1.52256	2.66	11.21	4	0.61	8	100	prolate	0	1	0	0	0	0	0	eremo	0.552	NA
tina	7.58	7.28	1.04121	7.28	44.49	3	0.94	11	89.22	spherical	0	1	0	0	0	0	0	eremo	0.614	NA
mkubwa	3.49	3.18	1.09748	3.18	8.71	3	0.5	6	100	spherical	0	1	0	0	0	0	0	eremo	0.574	NA
mkubwa	7.84	6.24	1.25641	6.24	46.59	3	1.02	9	91.05	spherical	0	1	0	0	0	0	0	ancistrophy	0.454	NA
mkubwa	2.88	2.34	1.23077	2.34	6.07	3	0.58	5	102	spherical	0	1	0	0	0	0	0	eremo	0.526	NA
oreste	8.7	7.17	1.21339	7.17	57.14	3	0.72	9	94.11	quadrangular	0	1	0	0	0	0	0	eremo	0.472	NA
oreste	11.58	9.44	1.22669	9.44	88.95	3	1.04	14	97.62	ovoid	0	1	0	0	0	0	0	elaeis	0.962	NA
oreste	5.97	5.34	1.11798	5.34	24.92	4	0.61	8	101	polygon	0	1	0	0	0	0	0	eremo	0.754	NA
oreste	4.04	3.01	1.34219	3.01	16	4	0.82	6	75.75	polygon	0	1	0	0	0	0	0	eremo	0.554	NA
oreste	7.2	6.57	1.09589	6.57	35.42	2	0.6	6	105	spherical	0	1	0	0	0	0	0	eremo	0.62	NA
oreste	9.4	9.32	1.00858	9.32	73.71	2	0.85	7	97.79	spherical	0	1	0	0	0	0	0	eremo	0.48	NA
oreste	14.64	12.05	1.21494	12.05	133.17	2	0.83	13	114.75	prolate	0	1	0	0	0	0	0	elaeis	0.754	NA
oreste	13.37	10.73	1.24604	10.73	115.51	3	0.9	12	128	prolate	0	1	0	0	0	0	0	elaeis	0.814	NA
oreste	8.11	6.5	1.24769	6.5	42.4	4	0.6	7	95	prolate	0	1	0	0	0	0	0	eremo	0.502	NA
oreste	12.89	11.2	1.15089	11.2	118.42	3	0.52	13	87	prolate	0	1	0	0	0	0	0	elaeis	0.92	NA
oreste	12.42	7.79	1.59435	7.79	74.2	4	0.94	12	102	ovoid	0	1	0	0	0	0	0	elaeis	0.914	NA
oreste	7.85	6.66	1.17868	6.66	39.99	2	0.62	10	123	prolate	0	1	0	0	0	0	0	eremo	0.666	NA
oreste	14.42	12.09	1.19272	12.09	139.23	2	0.72	17	122	prolate	0	1	0	0	0	0	0	elaeis	0.79	NA
oreste	6.97	6.82	1.02199	6.82	39.74	4	0.8	6	87	spherical	0	1	0	0	0	0	0	eremo	0.702	NA
oreste	12.98	12.46	1.04173	12.46	138.32	5	1.16	20	90	polygon	0	1	0	0	0	0	0	elaeis	0.892	NA
oreste	5.17	3.95	1.30886	3.95	21.42	3	0	0	0	polygon	0	1	0	0	0	0	0	aframomum	0.708	NA
oreste	9.21	7.01	1.31384	7.01	50.48	4	0.75	9	99	polygon	0	1	0	0	0	0	0	elaeis	0.484	NA
oreste	6.26	5.86	1.06826	5.86	26.67	1	0.4	6	117	spherical	0	1	0	0	0	0	0	aframomum	0.456	NA
oreste	6.56	6.24	1.05128	6.24	30.45	3	0.72	8	117	polygon	0	1	0	0	0	0	0	eremo	0.702	NA
oreste	7.07	6.99	1.01144	6.99	40.1	2	0.46	11	124	spherical	0	1	0	0	0	0	0	eremo	0.63	NA
oreste	13.75	11.53	1.19254	11.53	133.8	4	0.94	20	92.32	spherical	0	1	0	0	0	0	0	elaeis	0.792	NA
oreste	18.6	14.65	1.26962	14.65	219.91	3	0.74	23	115	prolate	0	1	0	0	0	0	0	elaeis	0.784	NA
oreste	11.39	9.26	1.23002	9.26	86.77	4	2.1	4	70	polygon	0	1	0	0	0	0	0	elaeis	0.508	NA
oreste	9.32	8.19	1.13797	8.19	64.22	5	1.33	8	91	polygon	0	1	0	0	0	0	0	elaeis	0.426	NA
oreste	11.63	9.53	1.22036	9.53	81.55	4	0.9	11	116	ovoid	0	1	0	0	0	0	0	elaeis	0.906	NA
oreste	9.91	7.01	1.41369	7.01	64.05	4	0.91	10	89.35	quadrangular	0	1	0	0	0	0	0	elaeis	0.42	NA
oreste	5.06	4.03	1.25558	4.03	16.08	4	0.62	7	81	polygon	0	1	0	0	0	0	0	eremo	0.6	NA
oreste	18.34	14.28	1.28431	14.28	165.93	5	0.72	8	97	polygon	0	1	0	0	0	0	0	elaeis	0.492	NA
oreste	9.32	7.38	1.26287	7.38	60	4	0.72	15	89	polygon	0	2	0	0	0	0	0	elaeis	0.99	NA
oreste	10.52	9.54	1.10273	9.54	81.56	3	0.92	13	91.63	prolate	0	2	0	0	0	0	0	elaeis	0.96	NA
oreste	10.51	9.49	1.10748	9.49	87.43	3	1.1	9	112.25	ovoid	0	1	0	0	0	0	0	ancistrophy	0.35	NA
oreste	12.72	7.12	1.78652	7.12	52.56	3	0	0	0	angularpoint	0	1	0	0	0	0	0	sarcoph	0.98	NA
oreste	13.62	11.74	1.16014	11.74	131.68	3	1.1	6	58	polygon	0	1	0	0	0	0	0	sarcoph	0.648	NA
oreste	6.35	5.43	1.16943	5.43	29.19	5	0.7	8	95	polygon	0	1	0	0	0	0	0	eremo	0.81	NA
oreste	14.65	11.98	1.22287	11.98	155.38	3	2.36	6	91	polygon	0	1	0	0	0	0	0	elaeis	0.476	NA

## Sheet: Supplementary Data 6
Starch microremains from calculus
Name	Length	Width	LW Ratio	Brea	Area	Irregul	Spinelen	Spineno	Spineang	Shape	Facets	Conjoined	Striaelen	Striaeno	Type	Lam	Dist	Genus with highest certainty score	Certainty score	If highest score ties this represents the tie
castor	13.21	12.67	1.04262	12.67	131.22	0	0	0	0	spherical	0	1	0	0	1	1	6.16	gilbert	0.31	NA
castor	16.89	14.11	1.19702	14.11	191.72	0	0	0	0	ovoid	0	1	0	0	1	2	10.78	cola	0.45	NA
bijou	6.02	4.98	1.20884	4.98	24.77	0	0	0	0	spherical	0	1	0	0	1	0	3.01	napoleona	0.304	NA
bijou	12.38	10.67	1.16026	10.67	113.42	0	0	0	0	spherical	0	1	0	0	1	0	7.3	gilbert	0.318	NA
bijou	11.67	11.16	1.0457	11.16	103.46	0	0	0	0	spherical	0	1	2.2	2	1	0	5.12	gilbert	0.278	NA
bijou	11.14	7.47	1.4913	7.47	69.21	0	0	0	0	ovoid	0	1	0	0	1	0	6.45	treculia	0.514	NA
bijou	8.64	6.53	1.32312	6.53	59.32	0	0	0	0	ovoid	0	1	0	0	1	1	3.98	treculia	0.66	NA
bijou	5.63	4.92	1.14431	4.92	23.65	0	0	0	0	spherical	1	1	0	0	1	1	2.78	coula	0.282	NA
bijou	5.12	5.12	1	5.02	20.55	0	0	0	0	spherical	1	1	0	0	1	1	1.96	eremo	0.332	NA
bijou	9.76	9.11	1.07135	9.11	81.09	0	0	0	0	spherical	1	1	1.27	2	1	0	4.88	gilbert	0.39	NA
bijou	10.26	10.26	1	10.16	82.18	0	0	0	0	spherical	0	1	0	0	1	0	5.13	coula	0.354	NA
fanny	10.03	8.08	1.24134	8.08	56.48	0	0	0	0	ovoid	0	1	0	0	1	0	5.32	treculia	0.504	NA
fanny	5.01	4.9	1.02245	4.9	19.72	0	0	0	0	polygon	7	1	0	0	3	0	1.95	piper	0.526	NA
fanny	3.71	3.5	1.06	3.5	10.52	0	0	0	0	hemispherical	1	1	0	0	1	0	1.24	xylia	0.31	NA
fanny	5.25	5.25	1	5.03	26.12	0	0	0	0	spherical	0	1	0	0	1	0	1.85	eremo	0.31	NA
fanny	4.83	4.32	1.11806	4.32	16.57	0	0	0	0	spherical	1	1	0	0	1	0	1.74	napoleona	0.242	NA
fanny	11.38	11.18	1.01789	11.18	108.01	0	0	0	0	oblate conovoid	2	1	1.59	1	2	0	5.69	gilbert	0.414	NA
fanny	3.62	3.33	1.08709	3.33	10.84	0	0	0	0	hemispherical	1	1	0	0	1	0	1.54	xylia	0.318	NA
fanny	12.18	11.48	1.06098	11.48	115.41	0	0	0	0	spherical	0	1	0	0	1	0	5.47	gilbert	0.336	NA
fanny	20.04	16.43	1.21972	16.43	242.33	0	0	0	0	polygon	6	1	0	0	1	1	8.47	sarcoph	0.63	NA
fanny	8.82	8.69	1.01496	8.69	56.17	0	0	0	0	oblate conovoid	3	1	0	0	2	0	2.77	gilbert	0.446	NA
fanny	5.99	5.51	1.08711	5.51	26.15	0	0	0	0	spherical	0	1	0	0	1	1	2.15	napoleona	0.254	NA
fanny	15.52	11.89	1.3053	11.89	132.17	0	0	0	0	ovoid	0	1	3.2	2	1	0	6.06	cola	0.398	NA
fanny	9.35	8.4	1.1131	8.4	62.36	0	0	0	0	oblate conovoid	3	1	0	0	1	0	4.675	gilbert	0.43	NA
fanny	6.06	5.73	1.05759	5.73	33.11	0	0	0	0	hemispherical	1	1	0	0	1	0	2.36	gilbert	0.268	NA
fanny	7.7	7.08	1.08757	7.08	43.67	0	0	0	0	spherical	0	1	0	0	1	0	2.1	eremo	0.214	NA
fanny	2.43	2.14	1.13551	2.14	5.09	0	0	0	0	oblate conovoid	1	1	0	0	1	0	1.04	calpo	0.33	NA
fanny	10.14	9.14	1.10941	9.14	81.11	0	0	0	0	spherical	0	1	4.5	3	1	0	4.71	gilbert	0.268	NA
fanny	4.94	4.51	1.09534	4.51	18.28	0	0	0	0	spherical	0	1	0	0	1	0	1.44	eremo	0.258	NA
fanny	8.43	6.48	1.30093	6.48	37.77	0	0	0	0	prolate	0	1	0	0	1	0	3.8	treculia	0.316	NA
fanny	4.86	4.22	1.15166	4.22	18.97	0	0	0	0	polygon	7	1	0	0	3	0	2.63	piper	0.554	NA
fanny	6.02	4.78	1.25941	4.78	20.54	0	0	0	0	polygon	7	1	0	0	3	0	3.01	piper	0.456	NA
fanny	4.86	3.5	1.38857	3.5	16.57	0	0	0	0	polygon	7	1	0	0	3	0	2	piper	0.718	NA
fanny	4.36	3.25	1.34154	3.25	18.98	0	0	0	0	polygon	7	1	0	0	3	0	1.75	piper	0.698	NA
fanny	6.22	5.18	1.20077	5.18	31.03	0	0	0	0	polygon	5	1	0	0	3	0	2.19	piper	0.402	NA
fanny	6.36	3.48	1.82759	3.48	27.6	0	0	0	0	polygon	8	1	0	0	3	0	2.87	piper	0.508	NA
fanny	5.04	3.75	1.344	3.75	35.22	0	0	0	0	polygon	7	1	0	0	3	0	2.52	piper	0.544	NA
fanny	7.6	6.78	1.12094	6.78	36.75	0	0	0	0	polygon	8	1	0	0	3	0	3.58	sarcoph	0.57	NA
fanny	4.61	4.61	1	4.61	18.18	0	0	0	0	spherical	0	1	0	0	1	1	1.23	eremo	0.474	NA
fanny	9.3	9.3	1	8.4	64.03	0	0	0	0	spherical	0	1	0	0	1	0	4.31	coula	0.412	NA
fanny	4.86	4.4	1.10455	4.4	17.47	0	0	0	0	polygon	7	1	0	0	3	0	2.43	piper	0.6	NA
fanny	5.22	4.61	1.13232	4.61	19.72	0	0	0	0	polygon	5	1	0	0	3	0	2.31	piper	0.522	NA
fanny	4.74	4.64	1.02155	4.64	14.72	0	0	0	0	polygon	8	1	0	0	3	0	2.14	piper	0.58	NA
fanny	4.32	4.14	1.04348	4.14	18.99	0	0	0	0	polygon	6	1	0	0	3	0	1.85	piper	0.578	NA
fanny	3.53	3.18	1.11006	3.18	15.66	0	0	0	0	polygon	3	1	0	0	3	0	2.15	piper	0.532	NA
fanny	6.51	4.12	1.5801	4.12	18.44	0	0	0	0	polygon concaveconvex	5	1	0	0	3	0	3.255	piper	0.39	NA
fanny	5.2	3.69	1.40921	3.69	17.72	0	0	0	0	polygon	7	1	0	0	3	0	2.6	piper	0.666	NA
fanny	3.67	3.13	1.17252	3.13	10.76	0	0	0	0	polygon	7	1	0	0	3	0	1.835	piper	0.74	NA
fanny	4.67	4.46	1.04709	4.46	20.97	0	0	0	0	polygon	7	1	0	0	3	0	2.335	piper	0.534	NA
leo	14.23	12.29	1.15785	12.29	130.05	0	0	0	0	spherical	2	1	0	0	1	1	7.43	gilbert	0.46	NA
leo	15.02	14.2	1.05775	14.2	178	0	0	0	0	spherical	0	1	2.03	1	1	0	7.99	gilbert	0.294	NA
leo	22.91	18.17	1.26087	18.17	346	0	0	0	0	prolate	0	1	9.44	2	1	3	7.95	cola	0.728	NA
leo	19.42	13.85	1.40217	13.85	218	0	0	0	0	ovoid	0	1	0	0	1	0	9.5	gilbert	0.392	NA
leo	6.73	6.12	1.09967	6.12	38.18	0	0	0	0	spherical	0	1	0	0	1	0	2.56	napoleona	0.226	NA
castor	5.5	5.08	1.08268	5.08	24.45	0	0	0	0	polygon	8	1	0	0	3	0	2.19	piper	0.424	NA
castor	5.5	5.08	1.08268	5.08	24.45	0	0	0	0	polygon	8	1	0	0	3	0	2.19	piper	0.424	NA
castor	5.5	5.08	1.08268	5.08	24.45	0	0	0	0	polygon	8	1	0	0	3	0	2.19	piper	0.424	NA
castor	5.5	5.08	1.08268	5.08	24.45	0	0	0	0	polygon	8	1	0	0	3	0	2.19	piper	0.424	NA
castor	5.5	5.08	1.08268	5.08	24.45	0	0	0	0	polygon	8	1	0	0	3	0	2.19	piper	0.424	NA
castor	5.5	5.08	1.08268	5.08	24.45	0	0	0	0	polygon	8	1	0	0	3	0	2.19	piper	0.424	NA
castor	5.5	5.08	1.08268	5.08	24.45	0	0	0	0	polygon	8	1	0	0	3	0	2.19	piper	0.424	NA
castor	5.5	5.08	1.08268	5.08	24.45	0	0	0	0	polygon	8	1	0	0	3	0	2.19	piper	0.424	NA
castor	5.5	5.08	1.08268	5.08	24.45	0	0	0	0	polygon	8	1	0	0	3	0	2.19	piper	0.424	NA
castor	5.5	5.08	1.08268	5.08	24.45	0	0	0	0	polygon	8	1	0	0	3	0	2.19	piper	0.424	NA
castor	5.5	5.08	1.08268	5.08	24.45	0	0	0	0	polygon	8	1	0	0	3	0	2.19	piper	0.424	NA
castor	5.5	5.08	1.08268	5.08	24.45	0	0	0	0	polygon	8	1	0	0	3	0	2.19	piper	0.424	NA
castor	5.5	5.08	1.08268	5.08	24.45	0	0	0	0	polygon	8	1	0	0	3	0	2.19	piper	0.424	NA
castor	5.5	5.08	1.08268	5.08	24.45	0	0	0	0	polygon	8	1	0	0	3	0	2.19	piper	0.424	NA
castor	5.5	5.08	1.08268	5.08	24.45	0	0	0	0	polygon	8	1	0	0	3	0	2.19	piper	0.424	NA
castor	5.5	5.08	1.08268	5.08	24.45	0	0	0	0	polygon	8	1	0	0	3	0	2.19	piper	0.424	NA
castor	5.5	5.08	1.08268	5.08	24.45	0	0	0	0	polygon	8	1	0	0	3	0	2.19	piper	0.424	NA
castor	5.5	5.08	1.08268	5.08	24.45	0	0	0	0	polygon	8	1	0	0	3	0	2.19	piper	0.424	NA
castor	5.5	5.08	1.08268	5.08	24.45	0	0	0	0	polygon	8	1	0	0	3	0	2.19	piper	0.424	NA
castor	5.5	5.08	1.08268	5.08	24.45	0	0	0	0	polygon	8	1	0	0	3	0	2.19	piper	0.424	NA
castor	6.41	4.36	1.47018	4.36	24.45	0	0	0	0	polygon concaveconvex	8	1	0	0	3	0	2.19	piper	0.364	NA
castor	13.83	11.75	1.17702	11.75	113.82	0	0	0	0	triangular	0	1	0	0	1	1	6	cola	0.448	NA
goma	24.38	19.47	1.25218	19.47	342	0	0	0	0	ovoid	0	1	0	0	1	2	17.96	cola	0.574	NA
goma	5.32	4.92	1.0813	4.92	25.84	0	0	0	0	spherical	0	1	0	0	1	0	2.61	napoleona	0.338	NA
goma	4.38	3.67	1.19346	3.67	14.85	0	0	0	0	spherical	0	1	0	0	1	0	1.95	eremo	0.292	NA
goma	29.37	20.49	1.43338	20.49	432	0	0	0	0	ovoid	0	1	0	0	1	2	20	cola	0.584	NA
goma	12.42	11.61	1.06977	11.61	107	0	0	0	0	spherical	0	1	3	2	1	1	4.82	gilbert	0.274	NA
goma	16.72	15.6	1.07179	15.6	212	0	0	0	0	quadrangular	1	1	2	4.86	1	2	6.56	cola	0.496	NA
goma	9.35	8.83	1.05889	8.83	60.53	0	0	0	0	spherical	0	1	0	0	1	1	4.675	coula	0.304	NA
goma	14.5	13.95	1.03943	13.95	154	0	0	0	0	spherical	0	1	0	0	1	1	6.79	gilbert	0.326	NA
goma	14.63	13.13	1.11424	13.13	129.55	0	0	0	0	spherical	0	1	0	0	1	1	6.97	gilbert	0.314	NA
goma	20.31	18.43	1.10201	18.43	304.94	0	0	0	0	polygon	6	1	3.36	9	1	0	7.76	sarcoph	0.53	NA
goma	24.12	19.79	1.2188	19.79	368.42	0	0	0	0	ovoid	0	1	4	1	1	2	12	cola	0.746	NA
goma	7.38	5.08	1.45276	5.08	32.32	0	0	0	0	ovoid	1	1	0	0	1	0	3.65	treculia	0.722	NA
goma	29.31	20.18	1.45243	20.18	463	0	0	0	0	ovoid	1	1	0	0	1	1	20.86	gilbert	0.446	NA
goma	17.47	16.82	1.03864	16.82	215	0	0	0	0	ovoid	1	1	0	0	1	0	8.5	gilbert	0.718	NA
goma	11.99	11.99	1	11.99	106	0	0	0	0	spherical	1	1	3.2	1	1	0	4.84	gilbert	0.296	NA
goma	11.57	9.93	1.16516	9.93	90.26	0	0	0	0	spherical	0	1	0	0	1	0	2.95	gilbert	0.25	NA
goma	14.06	11.38	1.2355	11.38	129.31	0	0	0	0	ovoid	0	1	0	0	1	3	9.76	cola	0.518	NA
goma	30.68	21.71	1.41317	21.71	493.67	0	0	0	0	ovoid	0	1	0	0	1	2	10	cola	0.588	NA
goma	11.33	11.33	1	11.01	103.43	0	0	0	0	spherical	0	1	0	0	1	0	5.5	coula	0.342	NA
goma	16.15	15.79	1.0228	15.79	201.29	0	0	0	0	spherical	0	1	0	0	1	1	8	gilbert	0.326	NA
goma	30.27	25.27	1.19786	25.27	568.1	0	0	0	0	triangular	0	1	0	0	1	2	19	cola	0.646	NA
goma	5.32	5.12	1.03906	5.12	20.16	0	0	0	0	polygon	8	1	0	0	3	0	3.81	piper	0.378	NA
goma	5.32	5.12	1.03906	5.12	20.16	0	0	0	0	polygon	8	1	0	0	3	0	3.81	piper	0.378	NA
goma	5.32	5.12	1.03906	5.12	20.16	0	0	0	0	polygon	8	1	0	0	3	0	3.81	piper	0.378	NA
goma	5.32	5.12	1.03906	5.12	20.16	0	0	0	0	polygon	8	1	0	0	3	0	3.81	piper	0.378	NA
goma	5.32	5.12	1.03906	5.12	20.16	0	0	0	0	polygon	8	1	0	0	3	0	3.81	piper	0.378	NA
goma	5.32	5.12	1.03906	5.12	20.16	0	0	0	0	polygon	8	1	0	0	3	0	3.81	piper	0.378	NA
goma	5.32	5.12	1.03906	5.12	20.16	0	0	0	0	polygon	8	1	0	0	3	0	3.81	piper	0.378	NA
goma	5.32	5.12	1.03906	5.12	20.16	0	0	0	0	polygon	8	1	0	0	3	0	3.81	piper	0.378	NA
goma	5.32	5.12	1.03906	5.12	20.16	0	0	0	0	polygon	8	1	0	0	3	0	3.81	piper	0.378	NA
goma	5.32	5.12	1.03906	5.12	20.16	0	0	0	0	polygon	8	1	0	0	3	0	3.81	piper	0.378	NA
goma	5.32	5.12	1.03906	5.12	20.16	0	0	0	0	polygon	8	1	0	0	3	0	3.81	piper	0.378	NA
goma	5.32	5.12	1.03906	5.12	20.16	0	0	0	0	polygon	8	1	0	0	3	0	3.81	piper	0.378	NA
goma	5.32	5.12	1.03906	5.12	20.16	0	0	0	0	polygon	8	1	0	0	3	0	3.81	piper	0.378	NA
goma	5.32	5.12	1.03906	5.12	20.16	0	0	0	0	polygon	8	1	0	0	3	0	3.81	piper	0.378	NA
goma	5.32	5.12	1.03906	5.12	20.16	0	0	0	0	polygon	8	1	0	0	3	0	3.81	piper	0.378	NA
goma	5.32	5.12	1.03906	5.12	20.16	0	0	0	0	polygon	8	1	0	0	3	0	3.81	piper	0.378	NA
goma	5.32	5.12	1.03906	5.12	20.16	0	0	0	0	polygon	8	1	0	0	3	0	3.81	piper	0.378	NA
goma	5.32	5.12	1.03906	5.12	20.16	0	0	0	0	polygon	8	1	0	0	3	0	3.81	piper	0.378	NA
goma	5.32	5.12	1.03906	5.12	20.16	0	0	0	0	polygon	8	1	0	0	3	0	3.81	piper	0.378	NA
goma	5.32	5.12	1.03906	5.12	20.16	0	0	0	0	polygon	8	1	0	0	3	0	3.81	piper	0.378	NA
goma	5.32	5.12	1.03906	5.12	20.16	0	0	0	0	polygon	8	1	0	0	3	0	3.81	piper	0.378	NA
goma	5.32	5.12	1.03906	5.12	20.16	0	0	0	0	polygon	8	1	0	0	3	0	3.81	piper	0.378	NA
goma	5.32	5.12	1.03906	5.12	20.16	0	0	0	0	polygon	8	1	0	0	3	0	3.81	piper	0.378	NA
goma	5.32	5.12	1.03906	5.12	20.16	0	0	0	0	polygon	8	1	0	0	3	0	3.81	piper	0.378	NA
goma	5.32	5.12	1.03906	5.12	20.16	0	0	0	0	polygon	8	1	0	0	3	0	3.81	piper	0.378	NA
goma	5.32	5.12	1.03906	5.12	20.16	0	0	0	0	polygon	8	1	0	0	3	0	3.81	piper	0.378	NA
goma	5.32	5.12	1.03906	5.12	20.16	0	0	0	0	polygon	8	1	0	0	3	0	3.81	piper	0.378	NA
goma	5.32	5.12	1.03906	5.12	20.16	0	0	0	0	polygon	8	1	0	0	3	0	3.81	piper	0.378	NA
goma	5.32	5.12	1.03906	5.12	20.16	0	0	0	0	polygon	8	1	0	0	3	0	3.81	piper	0.378	NA
goma	5.32	5.12	1.03906	5.12	20.16	0	0	0	0	polygon	8	1	0	0	3	0	3.81	piper	0.378	NA
goma	5.32	5.12	1.03906	5.12	20.16	0	0	0	0	polygon	8	1	0	0	3	0	3.81	piper	0.378	NA
goma	5.32	5.12	1.03906	5.12	20.16	0	0	0	0	polygon	8	1	0	0	3	0	3.81	piper	0.378	NA
goma	5.32	5.12	1.03906	5.12	20.16	0	0	0	0	polygon	8	1	0	0	3	0	3.81	piper	0.378	NA
goma	5.32	5.12	1.03906	5.12	20.16	0	0	0	0	polygon	8	1	0	0	3	0	3.81	piper	0.378	NA
goma	5.32	5.12	1.03906	5.12	20.16	0	0	0	0	polygon	8	1	0	0	3	0	3.81	piper	0.378	NA
goma	5.32	5.12	1.03906	5.12	20.16	0	0	0	0	polygon	8	1	0	0	3	0	3.81	piper	0.378	NA
goma	5.32	5.12	1.03906	5.12	20.16	0	0	0	0	polygon	8	1	0	0	3	0	3.81	piper	0.378	NA
goma	5.32	5.12	1.03906	5.12	20.16	0	0	0	0	polygon	8	1	0	0	3	0	3.81	piper	0.378	NA
goma	5.32	5.12	1.03906	5.12	20.16	0	0	0	0	polygon	8	1	0	0	3	0	3.81	piper	0.378	NA
goma	5.32	5.12	1.03906	5.12	20.16	0	0	0	0	polygon	8	1	0	0	3	0	3.81	piper	0.378	NA
goma	5.32	5.12	1.03906	5.12	20.16	0	0	0	0	polygon	8	1	0	0	3	0	3.81	piper	0.378	NA
goma	5.32	5.12	1.03906	5.12	20.16	0	0	0	0	polygon	8	1	0	0	3	0	3.81	piper	0.378	NA
goma	5.32	5.12	1.03906	5.12	20.16	0	0	0	0	polygon	8	1	0	0	3	0	3.81	piper	0.378	NA
goma	5.32	5.12	1.03906	5.12	20.16	0	0	0	0	polygon	8	1	0	0	3	0	3.81	piper	0.378	NA
goma	5.32	5.12	1.03906	5.12	20.16	0	0	0	0	polygon	8	1	0	0	3	0	3.81	piper	0.378	NA
goma	5.32	5.12	1.03906	5.12	20.16	0	0	0	0	polygon	8	1	0	0	3	0	3.81	piper	0.378	NA
goma	5.32	5.12	1.03906	5.12	20.16	0	0	0	0	polygon	8	1	0	0	3	0	3.81	piper	0.378	NA
goma	5.32	5.12	1.03906	5.12	20.16	0	0	0	0	polygon	8	1	0	0	3	0	3.81	piper	0.378	NA
goma	5.32	5.12	1.03906	5.12	20.16	0	0	0	0	polygon	8	1	0	0	3	0	3.81	piper	0.378	NA
goma	5.32	5.12	1.03906	5.12	20.16	0	0	0	0	polygon	8	1	0	0	3	0	3.81	piper	0.378	NA
goma	5.32	5.12	1.03906	5.12	20.16	0	0	0	0	polygon	8	1	0	0	3	0	3.81	piper	0.378	NA
goma	5.32	5.12	1.03906	5.12	20.16	0	0	0	0	polygon	8	1	0	0	3	0	3.81	piper	0.378	NA
goma	5.32	5.12	1.03906	5.12	20.16	0	0	0	0	polygon	8	1	0	0	3	0	3.81	piper	0.378	NA
goma	5.32	5.12	1.03906	5.12	20.16	0	0	0	0	polygon	8	1	0	0	3	0	3.81	piper	0.378	NA
goma	5.32	5.12	1.03906	5.12	20.16	0	0	0	0	polygon	8	1	0	0	3	0	3.81	piper	0.378	NA
goma	5.32	5.12	1.03906	5.12	20.16	0	0	0	0	polygon	8	1	0	0	3	0	3.81	piper	0.378	NA
goma	5.32	5.12	1.03906	5.12	20.16	0	0	0	0	polygon	8	1	0	0	3	0	3.81	piper	0.378	NA
goma	5.32	5.12	1.03906	5.12	20.16	0	0	0	0	polygon	8	1	0	0	3	0	3.81	piper	0.378	NA
goma	5.32	5.12	1.03906	5.12	20.16	0	0	0	0	polygon	8	1	0	0	3	0	3.81	piper	0.378	NA
goma	5.32	5.12	1.03906	5.12	20.16	0	0	0	0	polygon	8	1	0	0	3	0	3.81	piper	0.378	NA
goma	5.32	5.12	1.03906	5.12	20.16	0	0	0	0	polygon	8	1	0	0	3	0	3.81	piper	0.378	NA
goma	5.32	5.12	1.03906	5.12	20.16	0	0	0	0	polygon	8	1	0	0	3	0	3.81	piper	0.378	NA
goma	5.32	5.12	1.03906	5.12	20.16	0	0	0	0	polygon	8	1	0	0	3	0	3.81	piper	0.378	NA
goma	5.32	5.12	1.03906	5.12	20.16	0	0	0	0	polygon	8	1	0	0	3	0	3.81	piper	0.378	NA
goma	5.32	5.12	1.03906	5.12	20.16	0	0	0	0	polygon	8	1	0	0	3	0	3.81	piper	0.378	NA
goma	5.32	5.12	1.03906	5.12	20.16	0	0	0	0	polygon	8	1	0	0	3	0	3.81	piper	0.378	NA
goma	5.32	5.12	1.03906	5.12	20.16	0	0	0	0	polygon	8	1	0	0	3	0	3.81	piper	0.378	NA
goma	5.32	5.12	1.03906	5.12	20.16	0	0	0	0	polygon	8	1	0	0	3	0	3.81	piper	0.378	NA
goma	20.17	20.17	1	19.97	312.77	0	0	0	0	spherical	0	1	0	0	1	1	6.3	coula	0.324	NA
goma	23.46	11.8	1.98814	11.8	213.82	0	0	0	0	elongate ovoid	0	1	0	0	1	2	9.54	cola	0.518	NA
goma	10.44	10.44	1	10.24	80.19	0	0	0	0	spherical	0	1	0	0	1	1	9.76	coula	0.38	NA
goma	9.04	8.36	1.08134	8.36	60.76	0	0	0	0	spherical	0	1	0	0	1	1	4.5	coula	0.322	NA
goma	11.05	10.06	1.09841	10.06	84.6	0	0	0	0	spherical	0	1	0	0	1	1	5	gilbert	0.298	NA
goma	6.74	4.71	1.431	4.71	23.52	0	0	0	0	prolate	0	1	0	0	1	1	1.95	xylia	0.23	NA
goma	14.35	12.35	1.16194	12.35	180	0	0	0	0	polygon	6	1	0	0	1	1	5.87	sarcoph	0.618	NA
goma	21.41	15.77	1.35764	15.77	261	0	0	0	0	ovoid	0	1	0	0	1	1	14.55	gilbert	0.372	NA
goma	9.42	7.68	1.22656	7.68	63.58	0	0	0	0	hemispherical	1	1	0	0	2	1	4.89	gilbert	0.51	NA
goma	8.63	6.06	1.42409	6.06	40.83	0	0	0	0	hemispherical	1	1	0	0	2	0	4.5	gilbert	0.464	NA
goma	15.43	12.53	1.23144	12.53	166.28	0	0	0	0	polygon	4	1	0	0	1	0	6.75	sarcoph	0.468	NA
goma	7.99	7.17	1.11437	7.17	46.48	0	0	0	0	ovoid	0	1	0	0	1	0	4.2	treculia	0.616	NA
goma	12.46	12.46	1	11.7	111.51	0	0	0	0	spherical	0	1	0	0	1	2	6.81	coula	0.624	NA
goma	25	18	1.38889	18	372	0	0	0	0	ovoid	0	1	0	0	1	0	13	cola	0.344	NA
rubra	9.84	12.34	0.797407	12.34	95.74	0	0	0	0	hemispherical	3	1	0	0	2	0	5.08	gilbert	0.468	NA
rubra	5.29	4.37	1.21053	4.37	16.86	0	0	0	0	spherical	0	1	0	0	1	0	1.79	eremo	0.272	napoleona
rubra	7.39	5.59	1.322	5.59	30.21	0	0	0	0	ovoid	0	1	0	0	1	0	1.87	treculia	0.706	NA
rubra	9.95	9.95	1	9.69	72.27	0	0	0	0	spherical	0	1	0	0	1	0	4.17	coula	0.364	NA
rubra	6.9	5.55	1.24324	5.55	28.27	0	0	0	0	prolate	0	1	0	0	1	0	2.89	treculia	0.31	NA
rubra	7.97	6.41	1.24337	6.41	43.34	0	0	0	0	elongate conovoid	2	1	0	0	1	0	4.61	treculia	0.256	NA
rubra	16.52	12.95	1.27568	12.95	182.78	0	0	0	0	polygon	7	1	0	0	1	0	7.23	sarcoph	0.644	NA
dorry	8.81	7.6	1.15921	7.6	51.33	0	0	0	0	ovoid	0	1	0	0	1	0	3.34	treculia	0.576	NA
dorry	8.61	6.05	1.42314	6.05	38.2	0	0	0	0	prolate	0	1	0	0	1	0	3.6	treculia	0.34	NA
dorry	5.84	5.22	1.11877	5.22	26.04	0	0	0	0	spherical	0	1	0	0	1	0	2.07	napoleona	0.324	NA
dorry	6.96	6.48	1.07407	6.48	35.5	0	0	0	0	spherical	0	1	0	0	1	1	3.48	coula	0.282	NA
venus	9.43	7.9	1.19367	7.9	65.51	0	0	0	0	spherical	1	1	0	0	1	0	4.3	gilbert	0.328	NA
venus	9.93	9.01	1.10211	9.01	73.23	0	0	0	0	spherical	0	1	0	0	1	0	6.59	gilbert	0.318	NA
venus	17.91	14.01	1.27837	14.01	185.85	0	0	0	0	ovoid	0	1	0	0	1	1	11.17	gilbert	0.458	NA
venus	8.4	7.79	1.07831	7.79	53.82	0	0	0	0	spherical	0	1	0	0	1	0	3.38	coula	0.254	NA
venus	4.53	4.12	1.09951	4.12	15.04	0	0	0	0	hemispherical	1	1	0	0	1	0	1.91	xylia	0.228	NA
venus	15.97	11.92	1.33977	11.92	134.03	0	0	0	0	pyriform	0	1	0	0	1	1	8.2	cola	0.44	NA
venus	7.48	6.16	1.21429	6.16	33.17	0	0	0	0	prolate	1	1	0.5	2	1	1	3.18	panda	0.334	NA
venus	6.04	4.22	1.43128	4.22	23.28	0	0	0	0	prolate	0	1	0	0	1	0	2.11	panda	0.306	NA
venus	12.17	10.44	1.16571	10.44	93.68	0	0	0	0	prolate	0	1	0	0	1	0	5.64	cola	0.48	NA
venus	15.61	12.87	1.2129	12.87	150.5	0	0	0	0	prolate	0	1	0.7	2	1	0	8.2	cola	0.44	NA
venus	26.95	20.72	1.30068	20.72	435	0	0	0	0	ovoid	0	1	0	0	1	2	20	cola	0.582	NA
venus	9.56	8.69	1.10012	8.69	65.62	0	0	0	0	hemispherical	0	1	0	0	2	0	5.49	gilbert	0.474	NA
venus	10.79	10.72	1.00653	10.72	93.61	0	0	0	0	hemispherical	0	1	0	0	2	0	6.04	gilbert	0.42	NA
venus	14.25	12.7	1.12205	12.7	143.15	0	0	0	0	spherical	0	1	0	0	1	1	8	gilbert	0.318	NA
venus	8.43	7.16	1.17737	7.16	44.74	0	0	0	0	spherical	0	1	0	0	1	1	4.15	coula	0.274	NA
venus	4.89	3.26	1.5	3.26	12.52	0	0	0	0	prolate	0	1	0	0	1	0	1.77	panda	0.424	NA
brutus	6.41	5.65	1.13451	5.65	34.96	0	0	0	0	hemispherical	2	1	0	0	2	0	3.32	gilbert	0.398	NA
brutus	6.02	5.06	1.18972	5.06	24.28	0	0	0	0	hemispherical	2	1	0	0	2	0	2.87	sacog	0.382	NA
brutus	4.73	4.35	1.08736	4.35	17.12	0	0	0	0	ovoid	0	1	0	0	1	0	2.35	treculia	0.284	NA
brutus	21.56	16.95	1.27198	16.95	181	0	0	0	0	ovoid	0	1	0	0	1	0	15.88	gilbert	0.428	NA
hector	8.19	8.19	1	7.99	50.66	0	0	0	0	spherical	0	1	1.02	1	1	0	3.38	coula	0.468	NA
hector	5.95	5.39	1.1039	5.39	25.88	0	0	0	0	oblate conovoid	2	1	0	0	2	0	2.61	sacog	0.568	NA
lefkas	6.48	5.63	1.15098	5.63	27.02	0	0	0	0	spherical	0	1	0	0	1	0	3.24	napoleona	0.276	NA
lefkas	4.35	4.13	1.05327	4.45	18.23	0	0	0	0	spherical	1	1	0	0	1	0	2.175	napoleona	0.266	NA
lefkas	19.67	18.32	1.07369	18.32	276.13	0	0	0	0	ovoid	1	1	0	0	1	3	11.29	cola	0.414	NA
lefkas	3.61	3.61	1	3.61	9.81	0	0	0	0	spherical	0	1	0	0	1	0	1.805	eremo	0.622	NA
lefkas	4.53	3.35	1.35224	3.35	11.13	0	0	0	0	spherical	0	1	0	0	1	1	1.65	eremo	0.342	NA
lefkas	5.18	5.18	1	4.44	18.33	0	0	0	0	spherical	0	1	0	0	1	0	1.65	eremo	0.406	NA
lefkas	3.98	3.98	1	3.92	14.39	0	0	0	0	spherical	0	1	0	0	1	0	1.99	eremo	0.574	NA
lefkas	7.48	4.4	1.7	4.4	29.47	0	0	0	0	ovoid	0	1	0	0	1	0	3.74	treculia	0.7	NA
agathe	12.37	7.81	1.58387	7.81	77.7	0	0	0	0	ovoid	0	1	0	0	1	0	6.185	treculia	0.39	NA
agathe	7.82	6.97	1.12195	6.97	42.71	0	0	0	0	spherical	2	1	0	0	1	0	3.88	gilbert	0.298	NA
agathe	7.85	6.65	1.18045	6.65	39.78	0	0	0	0	spherical	1	1	0	0	1	1	2.31	coula	0.264	NA
agathe	5.8	5.25	1.10476	5.25	24.04	0	0	0	0	spherical	1	1	0	0	1	1	2.9	coula	0.31	NA
agathe	8.23	6.03	1.36484	6.03	37.76	0	0	0	0	prolate	0	1	0	0	1	0	3.62	treculia	0.338	NA
agathe	4.58	4.22	1.08531	4.22	15.2	0	0	0	0	spherical	0	1	0	0	1	0	2.29	napoleona	0.308	NA
clyde	12.65	10.84	1.16697	10.84	106	0	0	0	0	spherical	2	1	0	0	1	0	4.75	gilbert	0.49	NA
clyde	6.01	4.5	1.33556	4.5	21.7	0	0	0	0	spherical	0	1	0	0	1	2	3.005	coula	0.504	NA
clyde	13.31	12.49	1.06565	12.49	133	0	0	0	0	polygon	8	1	1.7	2	3	0	4.93	sarcoph	0.782	NA
tina	5.34	4.72	1.13136	4.72	20.45	0	0	0	0	oblate conovoid	2	1	0	0	2	0	2.39	sacog	0.65	NA
tina	4.92	3.98	1.23618	3.98	15.51	0	0	0	0	hemispherical	1	1	0	0	1	0	1.85	sacog	0.248	NA
tina	8.92	8.64	1.03241	8.64	68.1	0	0	0	0	spherical	0	1	0	0	1	0	4.32	gilbert	0.272	NA
oreste	6.5	4.81	1.35135	4.81	27.18	0	0	0	0	ovoid	1	1	0	0	1	0	2.44	treculia	0.646	NA
oreste	6.16	5	1.232	5	25.54	0	0	0	0	oblate conovoid	2	1	0	0	2	0	2.47	sacog	0.572	NA
vanessa	8.65	7.85	1.10191	7.85	48.29	0	0	0	0	spherical	0	1	0	0	1	0	3.94	coula	0.254	NA
vanessa	9.37	8.2	1.14268	8.2	62.79	0	0	0	0	prolate	0	1	0	0	1	0	3.65	cola	0.352	NA
